# Supplementary material for: Combination therapy of BCR-ABL-positive B cell acute lymphoblastic leukemia by tyrosine kinase inhibitor dasatinib and c-JUN N-terminal kinase inhibition
Source: J Hematol Oncol. 2020 Jun 18;13:80. doi: 10.1186/s13045-020-00912-3 (PMC7302132; doi:10.1186/s13045-020-00912-3)
Supplement: Supplementary file 1 — Additional file 1: Table S1. JNK kinase activity. [file 13045_2020_912_MOESM1_ESM.xlsx]

## Sheet: 20190120_kinase_enrich_modPepti
Sequence	Modifications	Mass	Mass Fractional Part	Protein Groups	Proteins	Gene Names	Protein Names	Intensity Con-1	Intensity Con-2	Intensity Dasatinib-1	Intensity Dasatinib-2	Intensity Lmatinib-1	Intensity Lmatinib-2	Intensity AR413-1	Intensity AR413-2	Norm_Con-1	Norm_Con-2	Norm_Das-1	Norm_Das-2	Norm_Ima-1	Norm_Ima-2
YSLTVAVKTLKEDTMEVEEFLK	Desthiobiotin	2768.46	0.455785	180	P00519;P42684	ABL1;ABL2	Tyrosine-protein kinase ABL1;Abelson tyrosine-protein kinase 2	2931900	0	0	439700	1131900	0	0	0	3.64807e+06	0	0	396867	1.11691e+06	0
DLKPANILLDEHGHVR	Desthiobiotin	2022.1	0.101058	393	P25098	ADRBK1	Beta-adrenergic receptor kinase 1	0	361290	0	0	499210	0	0	0	0	488550	0	0	492597	0
IIFVVGGPGSGKGTQCEK	Desthiobiotin	2029.07	0.0666464	182	P00568	AK1	Adenylate kinase isoenzyme 1	37540000	33067000	43340000	43918000	47075000	32847000	51540000	41830000	4.67098e+07	4.47145e+07	3.91405e+07	3.96397e+07	4.64514e+07	3.6224e+07
AAVDLEKLR	Acetyl (Protein N-term);Desthiobiotin	1251.72	0.718687	336	P17858	PFKL	ATP-dependent 6-phosphofructokinase, liver type	0	0	0	288290	0	0	0	0	0	0	0	260206	0	0	0	0	#DIV/0!	#DIV/0!	#DIV/0!	#DIV/0!	#DIV/0!	#DIV/0!
AAVILESIFLKR	Acetyl (Protein N-term);Desthiobiotin	1596.96	0.960314	818	Q06187	BTK	Tyrosine-protein kinase BTK	0	0	0	296490	0	0	0	366070	0	0	0	267607	0	0	0	371051	#DIV/0!	#DIV/0!	#DIV/0!	#DIV/0!	#DIV/0!	#DIV/0!
AVLLGPPGAGKGTQAPR	Desthiobiotin	1785.03	0.0261022	644	P54819	AK2	Adenylate kinase 2, mitochondrial;Adenylate kinase 2, mitochondrial, N-terminally processed	248980000	248450000	311750000	314470000	393600000	251600000	303460000	294940000	3.09798e+08	3.35964e+08	2.81542e+08	2.83836e+08	3.88386e+08	2.77467e+08
ACANPAAGSVILLENLR	Unmodified	1767.93	0.930153	181	P00558	PGK1	Phosphoglycerate kinase 1	0	179000	327180	420390	248180	263830	288360	304150	0	242051	295477	379438	244892	290955	227716	308289	#DIV/0!	-56.7596	#DIV/0!	-20.2041	#DIV/0!	-27.3654
SDDNEKALK	Desthiobiotin	1214.61	0.614281	644	P54819	AK2	Adenylate kinase 2, mitochondrial;Adenylate kinase 2, mitochondrial, N-terminally processed	445480	334880	0	551460	642030	505110	675790	547910	554296	452838	0	497740	633525	557041
KTLELKDK	Desthiobiotin	1169.7	0.701974	1155	Q99996	AKAP9	A-kinase anchor protein 9	185950	44058	104920	0	0	0	0	0	231372	59576.9	94753.5	0	0	0
GTFGKVILVK	Desthiobiotin	1256.79	0.785644	456	P31749	AKT1	RAC-alpha serine/threonine-protein kinase	3247200	3385500	4232200	5981200	5501600	4728400	6748900	5566800	4.04039e+06	4.578e+06	3.82211e+06	5.39854e+06	5.42872e+06	5.21453e+06
GTFGKVILVR	Desthiobiotin	1284.79	0.791792	457	Q9Y243;P31751	AKT3;AKT2	RAC-gamma serine/threonine-protein kinase;RAC-beta serine/threonine-protein kinase	1323000	1254800	2204800	2276000	2737500	1965900	0	2426300	1.64617e+06	1.69679e+06	1.99116e+06	2.05428e+06	2.70124e+06	2.16802e+06
AGGFLMKK	Oxidation (M);Desthiobiotin	1062.59	0.589587	181	P00558	PGK1	Phosphoglycerate kinase 1	94660	189670	500200	492090	0	0	497340	0	117782	256479	451732	444153	0	0	392746	0	-283.531	-73.1732	100	100	-233.451	100
DIQKAAK	Desthiobiotin	968.565	0.565481	645	P54886	ALDH18A1	Delta-1-pyrroline-5-carboxylate synthase;Glutamate 5-kinase;Gamma-glutamyl phosphate reductase	0	0	0	0	0	0	0	0	0	0	0	0	0	0
AGKPVICATQMLESMIK	Unmodified	1875.96	0.962047	305	P14618	PKM	Pyruvate kinase PKM	727790	412640	371560	412480	356990	262350	556150	182440	905566	557988	335557	372298	352261	289323	439188	184923	62.9451	33.2784	61.1005	48.1489	51.5012	66.859
IVVKLGSAVVTR	Desthiobiotin	1436.91	0.907885	645	P54886	ALDH18A1	Delta-1-pyrroline-5-carboxylate synthase;Glutamate 5-kinase;Gamma-glutamyl phosphate reductase	0	216690	0	0	294010	0	336630	390010	0	293017	0	0	290115	0
LAAPLLKR	Desthiobiotin	1076.71	0.707	645	P54886	ALDH18A1	Delta-1-pyrroline-5-carboxylate synthase;Glutamate 5-kinase;Gamma-glutamyl phosphate reductase	114730	88944	158340	0	145280	98789	159000	147960	142755	120274	142997	0	143355	108946
ALESPERPFLAILGGAK	Unmodified	1767.99	0.98832	181	P00558	PGK1	Phosphoglycerate kinase 1	265090	257500	343020	429480	332030	284110	352130	301790	329843	348201	309782	387642	327632	313320	278075	305897	6.08191	-11.327	0.670432	10.0177	15.6948	12.1495
ITKNVPK	Desthiobiotin	994.618	0.617516	860	Q13315	ATM	Serine-protein kinase ATM	197240	205290	276470	321740	285090	233590	329820	398630	245419	277601	249681	290398	281313	257606
AKWLWSK	Desthiobiotin	1113.63	0.633501	873	Q13535	ATR	Serine/threonine-protein kinase ATR	0	1847600	1193700	1860500	1015400	1610900	0	440520	0	2.4984e+06	1.07803e+06	1.67926e+06	1.00195e+06	1.77652e+06
FYIMMCKPK	Desthiobiotin	1412.7	0.701856	873	Q13535	ATR	Serine/threonine-protein kinase ATR	5873600	1794200	1928700	1678900	2234000	1459000	1443300	645580	7.30833e+06	2.42619e+06	1.74181e+06	1.51535e+06	2.20441e+06	1.609e+06
APIIAVTR	Unmodified	839.523	0.522887	305	P14618	PKM	Pyruvate kinase PKM	1105000	1013500	1575100	1448000	1337000	1301000	1931100	1463500	1.37492e+06	1.37049e+06	1.42248e+06	1.30694e+06	1.31929e+06	1.43476e+06	1.52498e+06	1.48341e+06	-3.45917	4.63704	4.04586	-4.68911	-10.9143	-8.23943
DIKPENLLLGSAGELK	Desthiobiotin	1892.06	0.0618786	49	O14965	AURKA	Aurora kinase A	2237200	1953900	3069800	4717200	3602100	4341000	7518000	3241400	2.78368e+06	2.64214e+06	2.77234e+06	4.25767e+06	3.55438e+06	4.7873e+06
FILALKVLFK	Desthiobiotin	1386.9	0.90028	49	O14965	AURKA	Aurora kinase A	2749400	266810	2325600	420580	1094500	947450	743470	950640	3.42099e+06	360791	2.10026e+06	379609	1.08e+06	1.04486e+06
GKFGNVYLAR	Desthiobiotin	1319.73	0.735006	49	O14965;Q9UQB9;Q96GD4	AURKA;AURKC;AURKB	Aurora kinase A;Aurora kinase C;Aurora kinase B	2062700	1620700	2964500	3038800	3101100	1950000	2139300	2281300	2.56655e+06	2.19157e+06	2.67725e+06	2.74278e+06	3.06002e+06	2.15048e+06
DLKSNNIFLHEDLTVK	Desthiobiotin	2081.12	0.115705	311	P15056	BRAF	Serine/threonine-protein kinase B-raf	8815300	7808900	15412000	22765000	10848000	1811800	13157000	12361000	1.09686e+07	1.05595e+07	1.39186e+07	2.05474e+07	1.07043e+07	1.99807e+06
ASDVHEVR	Unmodified	911.446	0.446094	305	P14618	PKM	Pyruvate kinase PKM	274080	206060	467640	375280	303870	366580	402230	390460	341029	278642	422327	338722	299845	404269	317639	395773	-23.839	-21.5617	12.0765	-45.0852	6.85876	-42.0363
YVLDDEYTSSVGSKFPVR	Desthiobiotin	2257.13	0.126664	818	Q06187	BTK	Tyrosine-protein kinase BTK	0	0	228670	0	792570	519670	0	0	0	0	206512	0	782071	573098
LFAVKCIPK	Desthiobiotin	1270.75	0.74715	1033	Q8IU85	CAMK1D	Calcium/calmodulin-dependent protein kinase type 1D	5074300	4784600	7090200	9892700	9286800	6844700	10181000	7752200	6.31379e+06	6.46992e+06	6.40318e+06	8.929e+06	9.16378e+06	7.54841e+06
ATGHEFAVKIMEVTAER	Oxidation (M);Desthiobiotin	2100.07	0.0673746	317	P15735	PHKG2	Phosphorylase b kinase gamma catalytic chain, liver/testis isoform	0	0	1950800	2890200	1506800	1832000	2052800	2008900	0	0	1.76177e+06	2.60865e+06	1.48684e+06	2.02035e+06	1.62108e+06	2.03624e+06	#DIV/0!	#DIV/0!	#DIV/0!	#DIV/0!	#DIV/0!	#DIV/0!
IPTGQEYAAKIINTK	Desthiobiotin	1842.03	0.0250991	876	Q13557	CAMK2D	Calcium/calmodulin-dependent protein kinase type II subunit delta	30999000	28396000	46447000	44199000	49007000	44646000	49991000	46215000	3.85711e+07	3.83982e+07	4.19464e+07	3.98934e+07	4.83578e+07	4.92361e+07
IPTGQEYAAKIINTKK	Desthiobiotin	1970.12	0.120062	876	Q13557	CAMK2D	Calcium/calmodulin-dependent protein kinase type II subunit delta	5263000	4577500	6017400	6250900	5850200	5320200	6091200	5358000	6.54858e+06	6.18987e+06	5.43433e+06	5.64197e+06	5.7727e+06	5.86718e+06
AVLLGPPGAGK	Unmodified	978.586	0.586216	644	P54819	AK2	Adenylate kinase 2, mitochondrial;Adenylate kinase 2, mitochondrial, N-terminally processed	166790	125810	222720	194730	190860	187930	205830	171790	207531	170125	201139	175760	188332	207251	162543	174128	3.08023	-3.31244	9.25149	-21.8229	21.678	-2.35269
KTSTQEYAAKIINTK	Desthiobiotin	1891.04	0.0414775	875	Q13555	CAMK2G	Calcium/calmodulin-dependent protein kinase type II subunit gamma	2401000	2422400	3083400	3617200	3197800	2718100	3031000	2942600	2.98749e+06	3.27566e+06	2.78463e+06	3.26483e+06	3.15544e+06	2.99755e+06
TSTQEYAAKIINTK	Desthiobiotin	1762.95	0.946514	875	Q13555	CAMK2G	Calcium/calmodulin-dependent protein kinase type II subunit gamma	5735000	5381200	8517900	8684600	9995100	9548300	9541700	7772600	7.13588e+06	7.27667e+06	7.69254e+06	7.83859e+06	9.86269e+06	1.053e+07
CDENILWLDYK	Unmodified	1467.67	0.670416	305	P14618	PKM	Pyruvate kinase PKM	878450	684260	1059000	991440	968150	0	1066200	975210	1.09303e+06	925283	956386	894859	955325	0	841972	988480	12.5012	3.28804	12.5982	100	22.9688	-6.83007
TSTQEYAAKIINTKK	Desthiobiotin	1891.04	0.0414775	875	Q13555	CAMK2G	Calcium/calmodulin-dependent protein kinase type II subunit gamma	2401000	2422400	3083400	3617200	3197800	2718100	3031000	2942600	2.98749e+06	3.27566e+06	2.78463e+06	3.26483e+06	3.15544e+06	2.99755e+06
DHQKLER	Desthiobiotin	1120.6	0.598906	875;876	Q13555;Q9UQM7;Q13554;Q13557	CAMK2G;CAMK2A;CAMK2B;CAMK2D	Calcium/calmodulin-dependent protein kinase type II subunit gamma;Calcium/calmodulin-dependent protein kinase type II subunit alpha;Calcium/calmodulin-dependent protein kinase type II subunit beta;Calcium/calmodulin-dependent protein kinase type II subunit delta	1196600	1008200	1651600	1437800	1959000	1652700	1738300	1360600	1.48889e+06	1.36333e+06	1.49156e+06	1.29774e+06	1.93305e+06	1.82262e+06
DLKPENLLYATPAPDAPLK	Desthiobiotin	2261.23	0.230735	956	Q16566	CAMK4	Calcium/calmodulin-dependent protein kinase type IV	0	738180	1146700	1902200	1153400	0	0	0	0	998195	1.03559e+06	1.7169e+06	1.13812e+06	0
DLKPQNLLIDDK	Desthiobiotin	1606.89	0.893022	216	P06493	CDK1	Cyclin-dependent kinase 1	2872800	2919500	3464100	3904600	3898000	4002500	0	4121600	3.57453e+06	3.94786e+06	3.12844e+06	3.52423e+06	3.84636e+06	4.414e+06
DLKPQNLLIDDKGTIK	Desthiobiotin	2006.14	0.141192	216	P06493	CDK1	Cyclin-dependent kinase 1	12842000	13276000	15431000	18885000	23694000	16609000	20377000	15735000	1.59789e+07	1.79523e+07	1.39358e+07	1.70453e+07	2.33801e+07	1.83166e+07
EISLLKELR	Desthiobiotin	1295.78	0.781287	216	P06493	CDK1	Cyclin-dependent kinase 1	0	0	291410	413180	0	0	339640	273320	0	0	263173	372930	0	0
KIRLESEEEGVPSTAIR	Desthiobiotin	2109.14	0.142982	216	P06493	CDK1	Cyclin-dependent kinase 1	797640	0	742250	808380	739870	0	0	939950	992478	0	670328	729632	730069	0
KPLFHGDSEIDQLFR	Desthiobiotin	1997.04	0.0370608	216	P06493	CDK1	Cyclin-dependent kinase 1	438530	327090	656680	862130	0	0	0	632190	545649	442304	593049	778146	0	0
TTGQVVAMKK	Desthiobiotin	1257.71	0.711493	216	P06493	CDK1	Cyclin-dependent kinase 1	820670	606460	750790	693840	807090	500750	561230	529820	1.02113e+06	820079	678040	626250	796398	552233
DLKTSNLLLSHAGILK	Desthiobiotin	1918.13	0.125148	360	Q9UQ88;P21127	CDK11A;CDK11B	Cyclin-dependent kinase 11A;Cyclin-dependent kinase 11B	886700	821780	1410100	1908500	1455100	1021400	1637700	1297100	1.10329e+06	1.11124e+06	1.27346e+06	1.72258e+06	1.43582e+06	1.12641e+06
DIKCSNILLNNR	Desthiobiotin	1654.88	0.882474	886	Q14004	CDK13	Cyclin-dependent kinase 13	170380	152260	182300	245210	204530	0	353460	168040	211998	205892	164636	221323	201821	0
LVALKVIR	Desthiobiotin	1106.75	0.75395	143	O94921	CDK14	Cyclin-dependent kinase 14	1204000	1229900	2069700	1799500	1994800	1658100	2131200	1844600	1.4981e+06	1.66312e+06	1.86915e+06	1.6242e+06	1.96837e+06	1.82857e+06
DLKPQNLLINTEGAIK	Desthiobiotin	1962.12	0.114977	392	P24941	CDK2	Cyclin-dependent kinase 2	25352000	19262000	39129000	60872000	32952000	26797000	44781000	38655000	3.15447e+07	2.60468e+07	3.53375e+07	5.49422e+07	3.25155e+07	2.9552e+07
LTGEVVALKK	Desthiobiotin	1252.78	0.775473	392	P24941	CDK2	Cyclin-dependent kinase 2	583960	563270	0	903040	792610	0	820490	0	726603	761675	0	815071	782110	0
DLKPQNLLINR	Desthiobiotin	1518.89	0.888212	790	Q00535	CDK5	Cyclin-dependent-like kinase 5	23717000	19647000	31220000	32455000	34763000	23525000	33374000	27692000	2.95103e+07	2.65674e+07	2.81949e+07	2.92934e+07	3.43025e+07	2.59436e+07
ETHEIVALKR	Desthiobiotin	1390.79	0.793249	790	Q00535	CDK5	Cyclin-dependent-like kinase 5	344090	168080	477350	681260	737560	199590	848530	563570	428140	227284	431096	614895	727790	220110
NRETHEIVALKR	Desthiobiotin	1660.94	0.937287	790	Q00535	CDK5	Cyclin-dependent-like kinase 5	1073900	1000800	0	1443200	1481200	1016900	1559500	1103100	1.33622e+06	1.35332e+06	0	1.30261e+06	1.46158e+06	1.12145e+06
DLKPQNILVTSSGQIK	Desthiobiotin	1936.1	0.0993267	789	Q00534	CDK6	Cyclin-dependent kinase 6	0	682740	837280	840950	153900	0	687130	846700	0	923227	756150	759029	151861	0
LSKGDGLEFK	Desthiobiotin	1288.7	0.702702	41	O14757	CHEK1	Serine/threonine-protein kinase Chk1	6736200	6392300	9677300	8870900	8874900	7498000	10358000	7064000	8.38164e+06	8.64391e+06	8.73959e+06	8.00674e+06	8.75733e+06	8.26888e+06
LSKGDGLEFKR	Desthiobiotin	1444.8	0.803813	41	O14757	CHEK1	Serine/threonine-protein kinase Chk1	14363000	10731000	15311000	17318000	20516000	11348000	18284000	15197000	1.78714e+07	1.45109e+07	1.38274e+07	1.5631e+07	2.02442e+07	1.25147e+07
KVAIKIISK	Desthiobiotin	1194.81	0.80638	171	O96017	CHEK2	Serine/threonine-protein kinase Chk2	563680	485270	737550	632690	717970	549520	655540	641800	701369	656201	666083	571057	708459	606017
VAIKIISK	Desthiobiotin	1066.71	0.711417	171	O96017	CHEK2	Serine/threonine-protein kinase Chk2	1765500	1831300	2500300	2116600	2665800	2696700	2862300	2297600	2.19675e+06	2.47635e+06	2.25803e+06	1.91041e+06	2.63049e+06	2.97395e+06
MKPLVVFVLGGPGAGKGTQCAR	Desthiobiotin	2438.33	0.329026	440	P30085	CMPK1	UMP-CMP kinase	18395000	10557000	16019000	15226000	13173000	9382500	13323000	8396500	2.28883e+07	1.42756e+07	1.44668e+07	1.37428e+07	1.29985e+07	1.03471e+07
PLVVFVLGGPGAGKGTQCAR	Desthiobiotin	2179.19	0.193578	440	P30085	CMPK1	UMP-CMP kinase	264580	0	52792	703050	0	522480	0	0	329208	0	47676.6	634563	0	576197
EASSTQDTGKLPVK	Desthiobiotin	1655.87	0.873015	520	P41240	CSK	Tyrosine-protein kinase CSK	25849000	24952000	21559000	21597000	30627000	28059000	10196000	8123700	3.21631e+07	3.37411e+07	1.947e+07	1.94931e+07	3.02213e+07	3.09438e+07
EASSTQDTGKLPVKWTAPEALR	Desthiobiotin	2580.35	0.354766	520	P41240	CSK	Tyrosine-protein kinase CSK	2421100	2321700	3273900	2927500	3570800	3386100	1913100	0	3.0125e+06	3.13949e+06	2.95667e+06	2.64232e+06	3.5235e+06	3.73423e+06
VAVKCIK	Desthiobiotin	1012.61	0.610322	520	P41240	CSK	Tyrosine-protein kinase CSK	3108500	2583500	2485900	2456500	4250800	2784500	1180400	1188300	3.86781e+06	3.49351e+06	2.24502e+06	2.2172e+06	4.19449e+06	3.07078e+06
VSDFGLTKEASSTQDTGK	Desthiobiotin	2066.02	0.0167789	520	P41240	CSK	Tyrosine-protein kinase CSK	2508700	2096800	1876100	2257100	3743000	2247100	769500	1000500	3.12149e+06	2.83537e+06	1.69431e+06	2.03723e+06	3.69342e+06	2.47813e+06
VSDFGLTKEASSTQDTGKLPVK	Desthiobiotin	2503.32	0.316984	520	P41240	CSK	Tyrosine-protein kinase CSK	4218500	5182900	120640000	115050000	5631400	6252000	42775000	56063000	5.24894e+06	7.00852e+06	1.0895e+08	1.03842e+08	5.5568e+06	6.89478e+06
DKVSGDLVALKMVK	Oxidation (M);Desthiobiotin	1713.97	0.969892	1091	Q92918	MAP4K1	Mitogen-activated protein kinase kinase kinase kinase 1	111060	1015200	1522700	1463400	1123500	1215900	2129100	1658700	138188	1.37279e+06	1.37515e+06	1.32084e+06	1.10862e+06	1.34091e+06	1.68134e+06	1.68127e+06	-895.13	3.78421	-702.25	2.32257	-1116.7	-22.4709
DVKPHNVMIDHQQK	Desthiobiotin	1883.97	0.967601	350	P19784	CSNK2A2	Casein kinase II subunit alpha'	4170300	3446600	4055200	3419600	4865700	3352800	3514700	2639900	5.18897e+06	4.66063e+06	3.66226e+06	3.08648e+06	4.80124e+06	3.69751e+06
DLAARNVLLVTQHYAK	Unmodified	1811.01	0.00536673	538	P43405	SYK	Tyrosine-protein kinase SYK	1034100000	972760000	1240400000	1068500000	1341100000	1110200000	1228400000	1050300000	1.2867e+09	1.3154e+09	1.12021e+09	9.64412e+08	1.32333e+09	1.22434e+09	9.7006e+08	1.06459e+09	12.9393	26.6832	-2.84737	6.92276	24.6085	19.0673
DVKPHNVMIDHQQKK	Desthiobiotin	2012.06	0.062564	350	P19784	CSNK2A2	Casein kinase II subunit alpha'	1586600	977610	1364100	0	1919600	1205500	1437700	1271000	1.97416e+06	1.32196e+06	1.23192e+06	0	1.89417e+06	1.32944e+06
DLKAGNVLMTLEGDIR	Oxidation (M);Desthiobiotin	1956.04	0.0350119	137	O94804	STK10	Serine/threonine-protein kinase 10	13714000	36951000	133840000	132400000	82085000	101560000	135470000	115960000	1.70639e+07	4.99666e+07	1.20871e+08	1.19502e+08	8.09976e+07	1.12002e+08	1.0698e+08	1.17538e+08	-608.345	-139.164	-374.673	-124.153	-526.937	-135.233
DVKPHNVMIDHEHR	Desthiobiotin	1921.96	0.958099	770	Q8NEV1;P68400	CSNK2A3;CSNK2A1	Casein kinase II subunit alpha 3;Casein kinase II subunit alpha	943830	785050	980650	801450	959590	720210	774170	0	1.17438e+06	1.06157e+06	885627	723377	946878	794256
DVKPHNVMIDHEHRK	Desthiobiotin	2050.05	0.053062	770	Q8NEV1;P68400	CSNK2A3;CSNK2A1	Casein kinase II subunit alpha 3;Casein kinase II subunit alpha	5481800	1486200	2471600	1736300	6662500	5437200	7311000	7877800	6.82083e+06	2.0097e+06	2.23211e+06	1.56716e+06	6.57424e+06	5.99621e+06
GGPNIITLADIVKDPVSR	Desthiobiotin	2060.16	0.16299	770	Q8NEV1;P68400	CSNK2A3;CSNK2A1	Casein kinase II subunit alpha 3;Casein kinase II subunit alpha	680930	0	641150	745010	672300	596920	816150	0	847259	0	579024	672435	663394	658290
ISIEGNIAAGKSTFVNILK	Desthiobiotin	2170.24	0.236155	419	P27707	DCK	Deoxycytidine kinase	0	627930	2748300	0	3208000	3249200	4586800	3613100	0	849111	2.482e+06	0	3.1655e+06	3.58325e+06
AGKSTQSR	Desthiobiotin	1029.56	0.556707	385	P23919	DTYMK	Thymidylate kinase	6021400	5030700	10939000	9140400	8945900	7315600	8196000	8227900	7.49223e+06	6.80271e+06	9.87904e+06	8.24999e+06	8.82739e+06	8.06773e+06
LLQSAKTILR	Desthiobiotin	1337.84	0.839471	29	O00418	EEF2K	Eukaryotic elongation factor 2 kinase	145970	133950	204090	260670	244870	204970	284910	219630	181626	181132	184314	235277	241626	226043
YIKYNSNSGFVR	Desthiobiotin	1642.85	0.846741	29	O00418	EEF2K	Eukaryotic elongation factor 2 kinase	903440	807000	1204300	1193200	1316700	1053900	1453700	1112300	1.12412e+06	1.09126e+06	1.08761e+06	1.07696e+06	1.29926e+06	1.16225e+06
DLKPSNIFLVDTK	Desthiobiotin	1684.94	0.939973	348	P19525	EIF2AK2	Interferon-induced, double-stranded RNA-activated protein kinase	15542000	13429000	26719000	33928000	23722000	19589000	26664000	26018000	1.93384e+07	1.81592e+07	2.413e+07	3.06229e+07	2.34078e+07	2.1603e+07
IGDFGLVTSLKNDGKR	Desthiobiotin	1915.05	0.0527109	348	P19525	EIF2AK2	Interferon-induced, double-stranded RNA-activated protein kinase	354870	339680	360710	493380	0	416930	0	536110	441553	459328	325758	445317	0	459795
ADVGYKGTQLK	Desthiobiotin	1374.75	0.750715	100	O75063	FAM20B	Glycosaminoglycan xylosylkinase	0	0	584410	552690	0	0	0	0	0	0	527782	498850	0	0
DKTSVAVKTCK	Desthiobiotin	1431.78	0.77555	326	P16591	FER	Tyrosine-protein kinase Fer	0	0	0	0	0	0	0	0	0	0	0	0	0	0
QEDGGVYSSSGLKQIPIK	Desthiobiotin	2101.11	0.105534	326	P16591	FER	Tyrosine-protein kinase Fer	3266000	3006500	4202700	5793400	5329300	4230500	8196100	4850700	4.06378e+06	4.06551e+06	3.79547e+06	5.22904e+06	5.2587e+06	4.66544e+06
TSVAVKTCK	Desthiobiotin	1188.65	0.653644	326	P16591	FER	Tyrosine-protein kinase Fer	1947400	1809900	2676200	2899100	3217700	2681900	3308100	2242000	2.42309e+06	2.44742e+06	2.41688e+06	2.61668e+06	3.17508e+06	2.95763e+06
TSVAVKTCKEDLPQELK	Desthiobiotin	2141.14	0.140205	326	P16591	FER	Tyrosine-protein kinase Fer	4930900	0	5861700	8007700	7024400	4847400	6239100	6494800	6.13536e+06	0	5.29372e+06	7.22763e+06	6.93135e+06	5.34577e+06
ADNTLVAVKSCR	Desthiobiotin	1528.8	0.803161	228	P07332	FES	Tyrosine-protein kinase Fes/Fps	0	0	0	0	584230	532690	0	44641	0	0	0	0	576491	587457
VNPKAEAR	Desthiobiotin	1079.61	0.608742	1199	Q9HA64	FN3KRP	Ketosamine-3-kinase	890130	0	1270400	1144500	1201100	1014400	1311200	1248600	1.10756e+06	0	1.1473e+06	1.03301e+06	1.18519e+06	1.11869e+06
DIKPQNLLVDPDTAVLK	Desthiobiotin	2074.17	0.167406	588	P49840	GSK3A	Glycogen synthase kinase-3 alpha	6404400	6400200	10816000	13740000	11642000	8894700	9473800	9399900	7.96879e+06	8.6546e+06	9.76796e+06	1.24015e+07	1.14878e+07	9.80918e+06
DIKPQNLLLDPDTAVLK	Desthiobiotin	2088.18	0.183056	589	P49841	GSK3B	Glycogen synthase kinase-3 beta	2616800	2182400	4097300	5203000	5651500	4610900	6703500	3178500	3.256e+06	2.95113e+06	3.70028e+06	4.69615e+06	5.57663e+06	5.08495e+06
DLKSNNILLLQPIESDDMEHK	Oxidation (M);Desthiobiotin	2663.35	0.347632	957	Q16584	MAP3K11	Mitogen-activated protein kinase kinase kinase 11	0	462420	0	0	0	1043600	0	0	0	625302	0	0	0	1.15089e+06	0	0	#DIV/0!	100	#DIV/0!	-84.0541	#DIV/0!	100
DIKPGNIMR	Desthiobiotin	1238.68	0.680527	895	Q14164;Q9UHD2	IKBKE;TBK1	Inhibitor of nuclear factor kappa-B kinase subunit epsilon;Serine/threonine-protein kinase TBK1	457090	0	324420	390750	0	322880	343860	261810	568742	0	292985	352685	0	356076
ISMADVKFSFQCPGR	Desthiobiotin	1937.95	0.949174	864	Q13418	ILK	Integrin-linked protein kinase	22636000	14723000	2478400	23247000	19023000	18436000	29310000	15543000	2.81652e+07	1.9909e+07	2.23825e+06	2.09824e+07	1.8771e+07	2.03314e+07
DLLQNLLK	Unmodified	955.57	0.570232	790	Q00535	CDK5	Cyclin-dependent-like kinase 5	1283200	1076700	1774300	0	1941300	1362400	1988400	1717000	1.59664e+06	1.45596e+06	1.60237e+06	0	1.91558e+06	1.50247e+06	1.57023e+06	1.74036e+06	-0.358892	100	-19.9756	-3.19482	1.65455	-19.5342
WQGNDIVVKVLK	Desthiobiotin	1593.92	0.924263	864	Q13418	ILK	Integrin-linked protein kinase	1954600	1398300	2698000	3013100	2223800	2022100	2547000	2521300	2.43205e+06	1.89084e+06	2.43657e+06	2.71958e+06	2.19434e+06	2.23e+06
LANKAVQR	Desthiobiotin	1094.66	0.656027	1183	Q9H0C8	ILKAP	Integrin-linked kinase-associated serine/threonine phosphatase 2C	368160	286640	345930	456960	510860	383910	495110	0	458090	387606	312410	412445	504093	423380
DRPFFAGLVK	Unmodified	1148.63	0.634229	316	P15531	NME1	Nucleoside diphosphate kinase A	269780	194140	377990	394370	278680	289350	477340	287250	335679	262524	341364	355953	274988	319098	376952	291159	-1.69362	-35.5888	18.0799	-21.5504	-12.2957	-10.9077
DIKSANILLDEAFTAK	Desthiobiotin	1944.06	0.0567932	1230	Q9NWZ3	IRAK4	Interleukin-1 receptor-associated kinase 4	1278700	8419600	13385000	17606000	14701000	12453000	18078000	13823000	1.59105e+06	1.13853e+07	1.2088e+07	1.58909e+07	1.45063e+07	1.37333e+07
DTGHVYAMKILR	Oxidation (M);Desthiobiotin	1614.86	0.855197	926	Q15208	STK38	Serine/threonine-protein kinase 38	0	2135600	4407600	4769200	3376100	3897600	4914300	5039300	0	2.88784e+06	3.98051e+06	4.30461e+06	3.33138e+06	4.29832e+06	3.88079e+06	5.10787e+06	#DIV/0!	-49.0598	#DIV/0!	-48.8419	#DIV/0!	-76.8752
GYVNNTTVAVKK	Desthiobiotin	1488.83	0.830028	1230	Q9NWZ3	IRAK4	Interleukin-1 receptor-associated kinase 4	426680	336720	0	484720	537190	435100	526770	391280	530904	455326	0	437501	530074	479833
ALYATKTLR	Desthiobiotin	1231.73	0.728858	167	O95835	LATS1	Serine/threonine-protein kinase LATS1	745420	677810	1145100	1080400	1161300	990330	1452600	1199500	927502	916561	1.03414e+06	975153	1.14592e+06	1.09215e+06
VAVKTLKPGTMSVQAFLEEANLMK	Desthiobiotin	2800.52	0.523094	238	P07948	LYN	Tyrosine-protein kinase Lyn	3164200	1019700	0	0	1246700	0	0	0	3.93711e+06	1.37888e+06	0	0	1.23018e+06	0
EGAKFPIK	Desthiobiotin	1084.63	0.628081	238	P07948;P06239;P08631	LYN;LCK;HCK	Tyrosine-protein kinase Lyn;Tyrosine-protein kinase Lck;Tyrosine-protein kinase HCK	11764000	10049000	1006000	0	15228000	11837000	409640	391340	1.46376e+07	1.35886e+07	908521	0	1.50263e+07	1.3054e+07
IMHRDVKPSNILVNSR	Desthiobiotin	2074.15	0.146962	806	Q02750	MAP2K1	Dual specificity mitogen-activated protein kinase kinase 1	656310	357420	330700	0	0	299460	0	376050	816625	483317	298656	0	0	330248
DVKPSNILVNSR	Desthiobiotin	1536.86	0.862391	806	Q02750;P36507	MAP2K1;MAP2K2	Dual specificity mitogen-activated protein kinase kinase 1;Dual specificity mitogen-activated protein kinase kinase 2	185080000	188510000	272400000	281070000	243760000	200960000	303700000	247940000	2.30289e+08	2.5491e+08	2.46005e+08	2.5369e+08	2.40531e+08	2.21621e+08
KLIHLEIKPAIR	Desthiobiotin	1626.03	0.034482	806	Q02750;P36507	MAP2K1;MAP2K2	Dual specificity mitogen-activated protein kinase kinase 1;Dual specificity mitogen-activated protein kinase kinase 2	0	0	0	0	0	0	0	0	0	0	0	0	0	0
DVKPSNVLINK	Desthiobiotin	1421.82	0.824214	546	P46734	MAP2K3	Dual specificity mitogen-activated protein kinase kinase 3	830590	1222000	2075900	2955800	1675100	1960700	2869600	2032500	1.03348e+06	1.65244e+06	1.87475e+06	2.66786e+06	1.65291e+06	2.16228e+06
DVKPHNVMIDHQQK	Oxidation (M);Desthiobiotin	1899.96	0.962516	350	P19784	CSNK2A2	Casein kinase II subunit alpha'	246870	477020	0	0	1178700	0	0	1197100	307172	645045	0	0	1.16309e+06	0	0	1.21339e+06	100	100	-278.643	100	100	-88.1093
DIKPSNILLDR	Desthiobiotin	1478.85	0.845678	542	P45985	MAP2K4	Dual specificity mitogen-activated protein kinase kinase 4	8039200	9156600	12733000	17851000	16663000	15231000	22144000	17072000	1.00029e+07	1.23819e+07	1.14992e+07	1.6112e+07	1.64423e+07	1.67969e+07
DVKPSNVLINALGQVK	Desthiobiotin	1890.09	0.0938474	618	P52564	MAP2K6	Dual specificity mitogen-activated protein kinase kinase 6	5022600	4758200	10202000	10549000	8671500	8066500	12516000	7735800	6.24946e+06	6.43422e+06	9.21345e+06	9.52137e+06	8.55663e+06	8.89583e+06
HVPSGQIMAVKR	Desthiobiotin	1517.85	0.850052	618	P52564	MAP2K6	Dual specificity mitogen-activated protein kinase kinase 6	939390	638530	938990	727070	905770	618650	942270	640550	1.16885e+06	863445	848004	656243	893771	682254
DLKSNNILLLQPIESDDMEHK	Desthiobiotin	2647.35	0.352717	957	Q16584	MAP3K11	Mitogen-activated protein kinase kinase kinase 11	1035800	0	741240	811880	0	0	0	516410	1.28881e+06	0	669416	732791	0	0
ELAVKQVQFDPDSPETSKEVNALECEIQLLK	Desthiobiotin	3752.92	0.918257	1300	Q9Y2U5	MAP3K2	Mitogen-activated protein kinase kinase kinase 2	53340	0	1519600	0	1767200	1538700	2049900	1513800	66369.2	0	1.37235e+06	0	1.74379e+06	1.6969e+06
EAEAAIYHLQLFEELRR	Unmodified	2087.08	0.0799882	305	P14618	PKM	Pyruvate kinase PKM	331410	319360	583120	0	434570	454780	531330	514140	412363	431851	526617	0	428813	501537	419588	521136	-27.7072	100	-3.98931	-16.1365	-1.75216	-20.675
DIKGANILR	Desthiobiotin	1194.71	0.708456	1300	Q9Y2U5;Q99759	MAP3K2;MAP3K3	Mitogen-activated protein kinase kinase kinase 2;Mitogen-activated protein kinase kinase kinase 3	8492200	7942000	10807000	10510000	11491000	8922800	11366000	8122600	1.05666e+07	1.07395e+07	9.75983e+06	9.48617e+06	1.13388e+07	9.84017e+06
LGDFGASKR	Desthiobiotin	1145.62	0.619307	1300	Q9Y2U5;Q99759	MAP3K2;MAP3K3	Mitogen-activated protein kinase kinase kinase 2;Mitogen-activated protein kinase kinase kinase 3	0	0	488570	0	523060	0	470320	0	0	0	441229	0	516131	0
DIKGANIFLTSSGLIK	Desthiobiotin	1872.07	0.0720493	1325	Q9Y6R4	MAP3K4	Mitogen-activated protein kinase kinase kinase 4	5329600	4595000	10757000	12747000	9166500	9045700	12513000	11284000	6.63145e+06	6.21354e+06	9.71467e+06	1.15053e+07	9.04507e+06	9.9757e+06
IAIKEIPER	Desthiobiotin	1263.76	0.755072	155	O95382;Q6ZN16;Q99683	MAP3K6;MAP3K15;MAP3K5	Mitogen-activated protein kinase kinase kinase 6;Mitogen-activated protein kinase kinase kinase 15;Mitogen-activated protein kinase kinase kinase 5	0	219650	0	309770	320170	246390	352290	0	0	297019	0	279594	315929	271722
EISLWFKPEELVDYK	Unmodified	1894.97	0.971667	369	P22392	NME2	Nucleoside diphosphate kinase B	263620	433300	675320	522970	499440	640670	724880	714720	328014	585925	609883	472025	492824	706538	572433	724446	-85.9321	19.4393	-50.2448	-20.5851	-74.515	-23.6414
DIKGANILINDAGEVR	Desthiobiotin	1893.03	0.0319754	1091	Q92918	MAP4K1	Mitogen-activated protein kinase kinase kinase kinase 1	2595200	2818800	4021100	6296700	3653300	2992400	3499100	3521500	3.22912e+06	3.81169e+06	3.63147e+06	5.68331e+06	3.6049e+06	3.30005e+06
EKFLQEALTMR	Oxidation (M);Desthiobiotin	1576.83	0.828314	816	Q05397	PTK2	Focal adhesion kinase 1	0	0	0	0	0	0	0	0	0	0	0	0	0	0	0	0	#DIV/0!	#DIV/0!	#DIV/0!	#DIV/0!	#DIV/0!	#DIV/0!
DKVSGDLVALKMVK	Desthiobiotin	1697.97	0.974978	1091	Q92918	MAP4K1	Mitogen-activated protein kinase kinase kinase kinase 1	922190	0	70801	0	670330	0	495380	277340	1.14745e+06	0	63940.6	0	661450	0
ELNYFAK	Unmodified	883.444	0.443968	181	P00558	PGK1	Phosphoglycerate kinase 1	411410	315110	584880	416390	432920	399230	540950	459020	511904	426104	528207	375827	427185	440275	427185	465266	-3.18465	11.7991	16.5498	-3.32584	16.5498	-9.19078
VSGDLVALKMVK	Desthiobiotin	1454.85	0.853072	1091	Q92918	MAP4K1	Mitogen-activated protein kinase kinase kinase kinase 1	0	0	0	326760	291500	0	245500	0	0	0	0	294929	287638	0
EMIKSGMNVAR	Oxidation (M);Desthiobiotin	1446.73	0.732305	305	P14618	PKM	Pyruvate kinase PKM	0	166660	0	327280	415810	0	371980	0	0	225364	0	295398	410302	0	293750	0	#DIV/0!	-31.0759	#DIV/0!	100	#DIV/0!	100
DIKGANLLLTLQGDVK	Desthiobiotin	1893.09	0.093513	839	Q12851	MAP4K2	Mitogen-activated protein kinase kinase kinase kinase 2	0	0	2598400	2749600	2025700	2004200	3615100	1827700	0	0	2.34662e+06	2.48175e+06	1.99887e+06	2.21025e+06
DTVTSELAAVKIVK	Desthiobiotin	1668.97	0.966187	839	Q12851	MAP4K2	Mitogen-activated protein kinase kinase kinase kinase 2	608940	0	817030	1118300	942700	781680	963080	765950	757684	0	737862	1.00936e+06	930212	862046
DIKGANILLTDNGHVK	Desthiobiotin	1903.05	0.0527109	1035	Q8IVH8	MAP4K3	Mitogen-activated protein kinase kinase kinase kinase 3	0	0	0	830560	904940	729370	880040	770950	0	0	0	749651	892952	804358
ESGQVVAIKQVPVESDLQEIIKEISIMQQCDSPYVVK	Oxidation (M);Desthiobiotin	4398.27	0.27024	854	Q13188	STK3	Serine/threonine-protein kinase 3;Serine/threonine-protein kinase 3 36kDa subunit;Serine/threonine-protein kinase 3 20kDa subunit	0	0	4005600	3784900	3158700	2036700	5837500	7338700	0	0	3.61747e+06	3.41619e+06	3.11686e+06	2.2461e+06	4.60984e+06	7.43856e+06	#DIV/0!	#DIV/0!	#DIV/0!	#DIV/0!	#DIV/0!	#DIV/0!
DIKGQNVLLTENAEVK	Desthiobiotin	1966.07	0.0735059	165	O95819;Q8N4C8;Q9UKE5	MAP4K4;MINK1;TNIK	Mitogen-activated protein kinase kinase kinase kinase 4;Misshapen-like kinase 1;TRAF2 and NCK-interacting protein kinase	26006000	31830000	34772000	42688000	40982000	35155000	35315000	33616000	3.23584e+07	4.30418e+07	3.14027e+07	3.85296e+07	4.04391e+07	3.87693e+07
DIKGANILLTDHGDVK	Desthiobiotin	1904.04	0.0367264	1311	Q9Y4K4	MAP4K5	Mitogen-activated protein kinase kinase kinase kinase 5	1654500	1960000	2330600	2514300	2639700	2643600	2520700	2217900	2.05864e+06	2.65039e+06	2.10477e+06	2.26937e+06	2.60473e+06	2.91539e+06
NVHTGELAAVKIIK	Desthiobiotin	1688	0.99849	1311	Q9Y4K4	MAP4K5	Mitogen-activated protein kinase kinase kinase kinase 5	809000	0	1196900	0	860760	0	0	0	1.00661e+06	0	1.08092e+06	0	849357	0
QELNKTIWEVPER	Desthiobiotin	1836.97	0.973398	952	Q16539	MAPK14	Mitogen-activated protein kinase 14	0	530620	588620	0	718600	566740	0	0	0	717525	531584	0	709081	625007
DLKPSNIVVK	Desthiobiotin	1307.78	0.781287	541	P45984;P45983;P53779	MAPK9;MAPK8;MAPK10	Mitogen-activated protein kinase 9;Mitogen-activated protein kinase 8;Mitogen-activated protein kinase 10	789290	750070	1015000	1052100	1303200	851770	1069200	920300	982088	1.01427e+06	916649	949610	1.28594e+06	939342
SFKLSGFSFK	Desthiobiotin	1342.73	0.728523	433	P29966	MARCKS	Myristoylated alanine-rich C-kinase substrate	277340	203750	398080	563450	392550	289810	416750	375570	345085	275519	359507	508562	387350	319606
EVAVKIIDKTQLNSSSLQK	Desthiobiotin	2296.3	0.300211	1012	Q7KZI7	MARK2	Serine/threonine-protein kinase MARK2	0	864140	0	1176300	1405600	0	1216500	1275000	0	1.16852e+06	0	1.06171e+06	1.38698e+06	0
EVAVKIIDK	Desthiobiotin	1209.73	0.733274	1012	Q7KZI7;Q9P0L2	MARK2;MARK1	Serine/threonine-protein kinase MARK2;Serine/threonine-protein kinase MARK1	1443900	1372000	1799500	2012000	1818100	1887800	1988300	1579400	1.7966e+06	1.85527e+06	1.62513e+06	1.816e+06	1.79402e+06	2.08189e+06
EVAIKIIDK	Desthiobiotin	1223.75	0.748924	416	Q96L34;P27448	MARK4;MARK3	MAP/microtubule affinity-regulating kinase 4;MAP/microtubule affinity-regulating kinase 3	1299100	1182100	1928000	1699200	1800600	2037800	2097800	1533700	1.61643e+06	1.59848e+06	1.74118e+06	1.53367e+06	1.77675e+06	2.24731e+06
GNFAKVK	Desthiobiotin	958.56	0.560001	1012;416	Q96L34;P27448;Q7KZI7;Q9P0L2	MARK4;MARK3;MARK2;MARK1	MAP/microtubule affinity-regulating kinase 4;MAP/microtubule affinity-regulating kinase 3;Serine/threonine-protein kinase MARK2;Serine/threonine-protein kinase MARK1	0	1991100	2399700	2214700	2557300	1764500	2488900	2205500	0	2.69244e+06	2.16717e+06	1.99896e+06	2.52342e+06	1.94591e+06
DLKPDNLLITSLGHIK	Desthiobiotin	1972.14	0.135712	87	O60307	MAST3	Microtubule-associated serine/threonine-protein kinase 3	1293900	1415200	2641100	2784400	2694800	2263000	3088800	2515900	1.60996e+06	1.91369e+06	2.38518e+06	2.51316e+06	2.6591e+06	2.49566e+06
DLKPDNMLISNEGHIK	Desthiobiotin	2019.05	0.0459109	1120	Q96GX5	MASTL	Serine/threonine-protein kinase greatwall	1234800	948900	1037100	0	0	0	1035100	1072100	1.53642e+06	1.28314e+06	936608	0	0	0
GAFGKVYLGQK	Desthiobiotin	1362.77	0.765971	1120	Q96GX5	MASTL	Serine/threonine-protein kinase greatwall	2724100	2610200	3740900	3869000	4450000	2964300	3924700	3907600	3.38951e+06	3.52961e+06	3.37842e+06	3.4921e+06	4.39105e+06	3.26906e+06
LYAVKVVK	Desthiobiotin	1114.71	0.711417	1120	Q96GX5	MASTL	Serine/threonine-protein kinase greatwall	1607600	1449700	2026700	2267500	2109800	1988300	2221400	2132300	2.00028e+06	1.96034e+06	1.83032e+06	2.04661e+06	2.08185e+06	2.19272e+06
FGVEQDVDMVFASFIR	Unmodified	1858.89	0.89237	305	P14618	PKM	Pyruvate kinase PKM	2575900	937310	3107200	1494600	2074100	1839100	1222300	0	3.20511e+06	1.26747e+06	2.80612e+06	1.349e+06	2.04662e+06	2.02818e+06	965243	0	12.4485	-6.43308	36.1449	-60.0184	69.8842	100
FHVEEEGKGK	Unmodified	1158.57	0.566937	181	P00558	PGK1	Phosphoglycerate kinase 1	721150	569740	931060	1083700	779880	884240	967240	910370	897304	770424	840843	978132	769549	975150	763823	922758	6.29231	-26.9601	14.2376	-26.5731	14.8757	-19.7727
APVAIKVFK	Desthiobiotin	1167.74	0.737966	1051	Q8NB16	MLKL	Mixed lineage kinase domain-like protein	5120700	5022600	6303200	6356100	6406900	5713300	5823800	6146400	6.37152e+06	6.79175e+06	5.69244e+06	5.73692e+06	6.32203e+06	6.30069e+06
APVAIKVFKK	Desthiobiotin	1295.83	0.832929	1051	Q8NB16	MLKL	Mixed lineage kinase domain-like protein	4215500	3388600	4975500	4493600	5106200	3980200	5172400	4687200	5.24521e+06	4.5822e+06	4.49339e+06	4.05586e+06	5.03856e+06	4.38941e+06
LHHSEAPELHGKIR	Desthiobiotin	1818.99	0.9853	1051	Q8NB16	MLKL	Mixed lineage kinase domain-like protein	1428500	1656000	1976300	1647600	1978100	1686200	2203000	1853800	1.77744e+06	2.23931e+06	1.7848e+06	1.4871e+06	1.9519e+06	1.85956e+06
FKEYCPMVFR	Oxidation (M);Desthiobiotin	1587.76	0.757791	558	P48426;P78356	PIP4K2A;PIP4K2B	Phosphatidylinositol 5-phosphate 4-kinase type-2 alpha;Phosphatidylinositol 5-phosphate 4-kinase type-2 beta	0	0	376430	0	345150	363350	468420	0	0	0	339955	0	340578	400707	369908	0	#DIV/0!	#DIV/0!	#DIV/0!	#DIV/0!	#DIV/0!	#DIV/0!
VVVVAKTTR	Desthiobiotin	1167.73	0.733943	974	Q4G0N4	NADK2	NAD kinase 2, mitochondrial	1293000	1003700	1348400	1352700	1295700	1146900	1377200	1183700	1.60884e+06	1.35724e+06	1.21774e+06	1.22093e+06	1.27854e+06	1.26481e+06
SKNIFLTQNGK	Desthiobiotin	1444.8	0.803813	613	P51956	NEK3	Serine/threonine-protein kinase Nek3	383010	356030	496010	564740	551080	414500	498960	438110	476567	481437	447948	509726	543780	457115
DLKTQNVFLTR	Desthiobiotin	1529.86	0.856577	614	P51957	NEK4	Serine/threonine-protein kinase Nek4	2023500	1567000	3173700	2925400	4058000	2508300	4546200	2569200	2.51778e+06	2.11896e+06	2.86618e+06	2.64042e+06	4.00424e+06	2.76618e+06
FVAMKVVK	Oxidation (M);Desthiobiotin	1132.67	0.667837	1136	Q96SB4;P78362	SRPK1;SRPK2	SRSF protein kinase 1;SRSF protein kinase 2;SRSF protein kinase 2 N-terminal;SRSF protein kinase 2 C-terminal	167290	249690	0	921580	374930	0	436750	418930	208154	337640	0	831804	369963	0	344899	424631	100	-146.358	-77.7357	100	-65.6944	-25.7641
AACLLDGVPVALKK	Desthiobiotin	1649.95	0.953848	1065	Q8TDX7	NEK7	Serine/threonine-protein kinase Nek7	1821400	1890400	2592000	3936400	2822300	2232800	3277400	2606700	2.26631e+06	2.55627e+06	2.34084e+06	3.55294e+06	2.78491e+06	2.46236e+06
DIKPANVFITATGVVK	Desthiobiotin	1868.08	0.0771347	1065	Q8TDX7;Q9HC98	NEK7;NEK6	Serine/threonine-protein kinase Nek7;Serine/threonine-protein kinase Nek6	7779800	6301700	10948000	19196000	13012000	12649000	23914000	12497000	9.68015e+06	8.5214e+06	9.88717e+06	1.7326e+07	1.28396e+07	1.39495e+07
LGDYGLAKK	Desthiobiotin	1159.66	0.660109	1064	Q8TD19	NEK9	Serine/threonine-protein kinase Nek9	7310000	7172700	8541700	0	10344000	7896700	9204500	7541300	9.0956e+06	9.6992e+06	7.71403e+06	0	1.0207e+07	8.70857e+06
FYIMMCKPK	Oxidation (M);Desthiobiotin	1428.7	0.696771	873	Q13535	ATR	Serine/threonine-protein kinase ATR	279720	1483900	2593100	3093100	2741700	2499800	3248100	2640000	348047	2.00659e+06	2.34184e+06	2.79179e+06	2.70538e+06	2.75681e+06	2.565e+06	2.67592e+06	-572.851	-39.1311	-677.304	-37.3879	-636.972	-33.357
LVAMKFLR	Desthiobiotin	1172.71	0.710371	369	P22392	NME2	Nucleoside diphosphate kinase B	459680	310810	460310	677120	465890	395810	468980	377010	571965	420289	415707	611158	459718	436504
FYIMMCKPK	2 Oxidation (M);Desthiobiotin	1444.69	0.691685	873	Q13535	ATR	Serine/threonine-protein kinase ATR	0	76151	204400	228790	166920	167770	0	240010	0	102974	184594	206502	164709	185019	0	243276	#DIV/0!	-100.538	#DIV/0!	-79.6746	#DIV/0!	-136.249
GADFLVTEVENGGSLGSK	Unmodified	1778.87	0.868658	305	P14618	PKM	Pyruvate kinase PKM	613790	554490	832710	852620	838500	907400	1084000	716000	763719	749803	752022	769562	827392	1.00069e+06	856028	725743	1.53154	-2.63529	-8.33725	-33.4606	-12.0868	3.20881
GLVGEIIKR	Desthiobiotin	1179.73	0.733943	369;316	P22392;P15531	NME2;NME1	Nucleoside diphosphate kinase B;Nucleoside diphosphate kinase A	594940	558160	914180	948400	776930	778810	918410	1001400	740265	754765	825598	856012	766638	858881
TFIAIKPDGVQR	Desthiobiotin	1539.88	0.877313	369;316	P22392;P15531	NME2;NME1	Nucleoside diphosphate kinase B;Nucleoside diphosphate kinase A	3118300	2753300	4151400	3859400	4454900	4183600	3536400	3697100	3.88e+06	3.72312e+06	3.74914e+06	3.48344e+06	4.39589e+06	4.61372e+06
GCITIIGGGDTATCCAK	Unmodified	1753.78	0.779725	181	P00558	PGK1	Phosphoglycerate kinase 1	411140	241150	267100	217950	346540	256180	271460	210210	511568	326092	241219	196718	341949	282518	214370	213070	52.8472	39.674	33.1566	13.3625	58.0955	34.6595
GDFCIQVGR	Unmodified	1050.49	0.491664	369;316	P22392;O60361;P15531	NME2;NME2P1;NME1	Nucleoside diphosphate kinase B;Putative nucleoside diphosphate kinase;Nucleoside diphosphate kinase A	1000800	727810	1341300	1327100	996970	913980	1258900	947160	1.24526e+06	984173	1.21133e+06	1.19782e+06	983763	1.00795e+06	994146	960049	2.72488	-21.7084	20.9996	-2.41572	20.1658	2.45121
GDLGIEIPAEK	Unmodified	1140.6	0.602654	305	P14618;P30613	PKM;PKLR	Pyruvate kinase PKM;Pyruvate kinase PKLR	787120	627070	1017400	814870	938830	844690	1324500	801880	979388	847948	918816	735490	926393	931534	1.04595e+06	812792	6.18464	13.2624	5.41101	-9.85739	-6.79623	4.14608
NIIHGSDSVKSAEK	Desthiobiotin	1679.88	0.884249	369	P22392;O60361	NME2;NME2P1	Nucleoside diphosphate kinase B;Putative nucleoside diphosphate kinase	729040	0	0	937470	0	0	1018000	1163400	907121	0	0	846147	0	0
GDYPLEAVR	Unmodified	1018.51	0.50836	305	P14618	PKM	Pyruvate kinase PKM	0	353700	683830	473670	490100	0	0	0	0	478287	617569	427528	483608	0	0	0	#DIV/0!	10.6127	#DIV/0!	100	#DIV/0!	100
QHYIDLKDRPFFPGLVK	Desthiobiotin	2268.24	0.241909	369	P22392;O60361	NME2;NME2P1	Nucleoside diphosphate kinase B;Putative nucleoside diphosphate kinase	0	282290	0	1127600	0	0	0	0	0	381723	0	1.01776e+06	0	0
FEQKGFR	Desthiobiotin	1106.59	0.587279	369;316	P22392;O60361;P15531	NME2;NME2P1;NME1	Nucleoside diphosphate kinase B;Putative nucleoside diphosphate kinase;Nucleoside diphosphate kinase A	0	0	0	0	0	0	0	0	0	0	0	0	0	0
VMLGETNPADSKPGTIR	Desthiobiotin	1981.03	0.0302609	369;316	P22392;O60361;P15531	NME2;NME2P1;NME1	Nucleoside diphosphate kinase B;Putative nucleoside diphosphate kinase;Nucleoside diphosphate kinase A	778250	0	0	317400	454550	0	0	277020	968351	0	0	286481	448529	0
TFIIGISGVTNSGKTTLAK	Desthiobiotin	2103.19	0.193955	1229	Q9NWW6	NMRK1	Nicotinamide riboside kinase 1	0	0	628050	1006600	758590	634290	716940	0	0	0	567194	908542	748541	699502
GIFPVLCKDPVQEAWAEDVDLR	Unmodified	2556.27	0.268259	305	P14618	PKM	Pyruvate kinase PKM	1418800	1101900	2753500	2245600	1975200	2091300	3276200	2228100	1.76537e+06	1.49003e+06	2.48669e+06	2.02685e+06	1.94903e+06	2.30631e+06	2.5872e+06	2.25842e+06	-40.8598	-36.027	-10.4039	-54.7826	-46.5528	-51.5685
ATVTPSPVKGK	Desthiobiotin	1279.75	0.749987	1184	Q9H1E3	NUCKS1	Nuclear ubiquitous casein and cyclin-dependent kinase substrate 1	416980	0	569200	537120	537900	552860	575360	525420	518835	0	514046	484797	530774	609700
GKVGRPTASK	Desthiobiotin	1195.7	0.703705	1184	Q9H1E3	NUCKS1	Nuclear ubiquitous casein and cyclin-dependent kinase substrate 1	691030	657480	1224100	1291300	1296200	981430	1375700	1005900	859826	889070	1.10549e+06	1.16551e+06	1.27903e+06	1.08233e+06
LKATVTPSPVK	Desthiobiotin	1335.81	0.812587	1184	Q9H1E3	NUCKS1	Nuclear ubiquitous casein and cyclin-dependent kinase substrate 1	733760	0	0	961550	907340	0	1069000	726910	912994	0	0	867881	895320	0
QAASKAASK	Desthiobiotin	1056.59	0.592758	1184	Q9H1E3	NUCKS1	Nuclear ubiquitous casein and cyclin-dependent kinase substrate 1	1328400	1140400	2180600	1622700	1750900	1479400	1677800	1502100	1.65289e+06	1.54209e+06	1.96931e+06	1.46462e+06	1.72771e+06	1.6315e+06
VGRPTASKASK	Desthiobiotin	1296.75	0.751384	1184	Q9H1E3	NUCKS1	Nuclear ubiquitous casein and cyclin-dependent kinase substrate 1	1223000	1016700	0	1792000	1817900	1442200	2130500	1373100	1.52174e+06	1.37482e+06	0	1.61743e+06	1.79382e+06	1.59047e+06
IEKAYAQQLTEWAR	Desthiobiotin	1902	0.999947	1279	Q9UNF0	PACSIN2	Protein kinase C and casein kinase substrate in neurons protein 2	437500	488180	751290	1089600	976220	737350	854940	728400	544367	660136	678492	983457	963288	813158
GSGTAEVELKK	Unmodified	1117.6	0.597903	305	P14618	PKM	Pyruvate kinase PKM	1340300	1110100	1720200	1277500	1682000	1580900	1692600	1183000	1.66769e+06	1.50112e+06	1.55352e+06	1.15305e+06	1.65972e+06	1.74343e+06	1.33664e+06	1.1991e+06	6.84631	23.1872	0.478127	-16.1423	19.8512	20.1198
VSELHLEVKASLMNDDFEK	Desthiobiotin	2399.2	0.204262	1279	Q9UNF0	PACSIN2	Protein kinase C and casein kinase substrate in neurons protein 2	1561800	0	0	0	0	0	0	0	1.9433e+06	0	0	0	0	0
AQKPWAK	Desthiobiotin	1023.59	0.58655	1279	Q9UNF0;Q9BY11	PACSIN2;PACSIN1	Protein kinase C and casein kinase substrate in neurons protein 2;Protein kinase C and casein kinase substrate in neurons protein 1	187930	147490	258270	228860	251610	191370	213610	214140	233835	199442	233244	206566	248277	211045
FYDSNTVKQK	Desthiobiotin	1424.73	0.72998	852	Q13177	PAK2	Serine/threonine-protein kinase PAK 2;PAK-2p27;PAK-2p34	454390	323740	0	423070	0	0	438240	0	565383	437774	0	381857	0	0
DGTTFPLSLKLK	Desthiobiotin	1514.87	0.87083	1130	Q96RG2	PASK	PAS domain-containing serine/threonine-protein kinase	0	0	0	1747900	0	0	0	0	0	0	0	1.57763e+06	0	0
EYAIKILEK	Desthiobiotin	1301.76	0.759489	59	Q6A1A2;O15530	PDPK2P;PDPK1	Putative 3-phosphoinositide-dependent protein kinase 2;3-phosphoinositide-dependent protein kinase 1	463600	350620	566080	629390	675450	600220	664570	586330	576843	474122	511228	568078	666502	661929
GVDWQHVYLQK	Unmodified	1371.69	0.693535	483	P35626	ADRBK2	Beta-adrenergic receptor kinase 2	0	0	0	0	0	0	0	0	0	0	0	0	0	0	0	0	#DIV/0!	#DIV/0!	#DIV/0!	#DIV/0!	#DIV/0!	#DIV/0!
GRAENALLQDSEKK	Desthiobiotin	1753.93	0.932261	1196	Q9H792	PEAK1	Pseudopodium-enriched atypical kinase 1	0	5619600	0	0	0	0	0	7146300	0	7.59904e+06	0	0	0	0
HGVFVGSAMR	Unmodified	1059.53	0.528384	964	Q16822	PCK2	Phosphoenolpyruvate carboxykinase [GTP], mitochondrial	96367	58852	102480	65268	0	0	101380	81612	119906	79581.9	92549.9	58909.9	0	0	80059.2	82722.5	22.8148	25.9758	100	100	33.2319	-3.94637
HHIHTKNVEHIIDSLR	Unmodified	1948.04	0.0391265	974	Q4G0N4	NADK2	NAD kinase 2, mitochondrial	0	0	0	0	0	1252900	1479500	1858800	0	0	0	0	0	1.38171e+06	1.16835e+06	1.88409e+06	#DIV/0!	#DIV/0!	#DIV/0!	#DIV/0!	#DIV/0!	#DIV/0!
HPWIVHWDQLPQYQLNR	Unmodified	2229.12	0.12319	610	P51812	RPS6KA3	Ribosomal protein S6 kinase alpha-3	246620	191410	318050	347600	322600	256990	324760	401970	306861	258832	287232	313739	318327	283412	256461	407440	6.39689	-21.2132	-3.73627	-9.49633	16.4245	-57.4148
HSWYHGPVSR	Unmodified	1224.58	0.578839	180	P00519;P42684	ABL1;ABL2	Tyrosine-protein kinase ABL1;Abelson tyrosine-protein kinase 2	163800	139860	240100	268350	233330	194540	315910	244860	203811	189124	216835	242209	230239	214541	249472	248192	-6.39015	-28.0687	-12.9669	-13.4393	-22.4036	-31.2323
HVMQPYYK	Unmodified	1064.51	0.511337	775	P78527	PRKDC	DNA-dependent protein kinase catalytic subunit	437860	388770	0	451990	507700	437860	595520	0	544815	525710	0	407959	500974	482877	470278	0	100	22.3983	8.04688	8.1476	13.6811	100
GGSFENNWNIYKLLAHQKPPK	Desthiobiotin	2636.39	0.386341	336	P17858	PFKL	ATP-dependent 6-phosphofructokinase, liver type	0	0	0	0	0	0	1733000	0	0	0	0	0	0	0
LLAHQKPPK	Desthiobiotin	1226.75	0.749927	336	P17858	PFKL	ATP-dependent 6-phosphofructokinase, liver type	0	120660	437210	608020	413850	0	829230	582310	0	163161	394845	548790	408368	0
AAVPSIKFCLDNGAK	Desthiobiotin	1785.94	0.94474	181	P00558	PGK1	Phosphoglycerate kinase 1	0	0	0	0	1165800	0	1508900	0	0	0	0	0	1.15036e+06	0
AEKNGVK	Desthiobiotin	940.534	0.53418	181	P00558	PGK1	Phosphoglycerate kinase 1	1075100	989830	1390700	1439600	1242300	1377000	1568800	1360200	1.33771e+06	1.33849e+06	1.25594e+06	1.29936e+06	1.22584e+06	1.51857e+06
IENHEGVR	Unmodified	952.473	0.472643	305	P14618	PKM	Pyruvate kinase PKM	940550	721670	1477700	1106000	0	0	1185800	1240000	1.1703e+06	975870	1.33451e+06	998259	0	0	936419	1.25687e+06	-14.0322	-2.29429	100	100	19.9844	-28.7952
AGGFLMKK	Desthiobiotin	1046.59	0.594672	181	P00558	PGK1	Phosphoglycerate kinase 1	1108400	0	643430	498760	821410	516210	613380	450900	1.37915e+06	0	581083	450173	810529	569282
ALESPERPFLAILGGAKVADK	Desthiobiotin	2377.34	0.336931	181	P00558	PGK1	Phosphoglycerate kinase 1	3970500	3169500	7045100	7264400	6745200	6440700	8643400	5910200	4.94037e+06	4.28592e+06	6.36245e+06	6.55674e+06	6.65585e+06	7.10288e+06
ALMDEVVKATSR	Desthiobiotin	1514.81	0.812664	181	P00558	PGK1	Phosphoglycerate kinase 1	610920	0	0	0	676800	0	0	0	760148	0	0	0	667834	0
DASGNKVK	Desthiobiotin	1013.55	0.550559	181	P00558	PGK1	Phosphoglycerate kinase 1	5684800	4818200	7418800	7620600	8652800	6708700	8159100	6448400	7.07341e+06	6.51536e+06	6.69994e+06	6.87824e+06	8.53818e+06	7.39843e+06
DLMSKAEK	Desthiobiotin	1116.58	0.584895	181	P00558	PGK1	Phosphoglycerate kinase 1	0	0	337690	0	0	0	367870	250860	0	0	304969	0	0	0
DVLFLKDCVGPEVEK	Desthiobiotin	1943.01	0.00740015	181	P00558	PGK1	Phosphoglycerate kinase 1	0	369740	635480	826920	664880	732650	772900	595290	0	499977	573904	746366	656072	807975
ELNYFAKALESPERPFLAILGGAK	Desthiobiotin	2829.54	0.542901	181	P00558	PGK1	Phosphoglycerate kinase 1	0	0	1982600	0	0	1982300	1945400	2442800	0	0	1.79049e+06	0	0	2.1861e+06
FHVEEEGKGK	Desthiobiotin	1354.69	0.688115	181	P00558	PGK1	Phosphoglycerate kinase 1	6010600	3871900	7556900	5617800	6601600	5700500	7118400	5411200	7.4788e+06	5.23573e+06	6.82466e+06	5.07054e+06	6.51415e+06	6.28658e+06
FHVEEEGKGKDASGNK	Desthiobiotin	1926.94	0.943554	181	P00558	PGK1	Phosphoglycerate kinase 1	8612000	3383400	14403000	17934000	13602000	3942700	15760000	14034000	1.07156e+07	4.57516e+06	1.30074e+07	1.6187e+07	1.34218e+07	4.34805e+06
GTKALMDEVVK	Desthiobiotin	1385.76	0.758837	181	P00558	PGK1	Phosphoglycerate kinase 1	771930	544460	730100	661380	944590	545270	777460	782150	960488	736240	659355	596952	932077	601330
IKAAVPSIK	Desthiobiotin	1121.72	0.71723	181	P00558	PGK1	Phosphoglycerate kinase 1	1281900	1358400	1941000	2094000	1987700	1723000	1804900	1670400	1.59503e+06	1.83688e+06	1.75292e+06	1.89001e+06	1.96137e+06	1.90014e+06
IVKDLMSK	Desthiobiotin	1128.66	0.657666	181	P00558	PGK1	Phosphoglycerate kinase 1	0	500400	0	567720	0	0	0	497850	0	676660	0	512416	0	0
KELNYFAK	Desthiobiotin	1207.66	0.660109	181	P00558	PGK1	Phosphoglycerate kinase 1	979320	784680	1453500	1237700	1290700	1037600	1526100	1295400	1.21854e+06	1.06107e+06	1.31266e+06	1.11713e+06	1.2736e+06	1.14428e+06
KYAEAVTR	Desthiobiotin	1132.62	0.624058	181	P00558	PGK1	Phosphoglycerate kinase 1	1483600	1122200	2139500	1927600	1911100	1651400	2045000	1738000	1.846e+06	1.51748e+06	1.93219e+06	1.73982e+06	1.88578e+06	1.82118e+06
ISMADVKFSFQCPGR	Oxidation (M);Desthiobiotin	1953.94	0.944088	864	Q13418	ILK	Integrin-linked protein kinase	1158600	3196900	10030000	11915000	7467600	8312700	15382000	12732000	1.44161e+06	4.32297e+06	9.05812e+06	1.07543e+07	7.36868e+06	9.16734e+06	1.21471e+07	1.29053e+07	-528.334	-148.771	-411.143	-112.061	-742.605	-198.527
LTLDKLDVK	Desthiobiotin	1239.74	0.743839	181	P00558	PGK1	Phosphoglycerate kinase 1	865860	759840	1240200	1191500	1286400	1107000	1299800	1214800	1.07736e+06	1.02748e+06	1.12003e+06	1.07543e+06	1.26936e+06	1.22081e+06
LTLDKLDVKGK	Desthiobiotin	1424.86	0.860266	181	P00558	PGK1	Phosphoglycerate kinase 1	694870	569670	1111000	989500	717060	784870	762470	878620	864604	770330	1.00335e+06	893108	707561	865564
ITLDNAYMEK	Unmodified	1196.57	0.574725	305	P14618	PKM	Pyruvate kinase PKM	447880	274920	490440	359140	415170	275420	371610	246550	557283	371757	442918	324154	409670	303736	293458	249905	20.5219	12.8048	26.4879	18.2972	47.3412	32.7774
ITLPVDFVTADKFDENAK	Unmodified	2022.03	0.0309724	181	P00558	PGK1	Phosphoglycerate kinase 1	478730	369730	454720	604810	401510	501340	550320	533230	595668	499963	410659	545893	396191	552883	434584	540486	31.0592	-9.18656	33.488	-10.5848	27.0426	-8.10516
IVEKYGYTHLSAGELLR	Unmodified	1948.04	0.0418118	440	P30085	CMPK1	UMP-CMP kinase	4130400	0	6057300	0	5078500	0	0	0	5.13932e+06	0	5.47036e+06	0	5.01122e+06	0	0	0	-6.44129	#DIV/0!	2.49252	#DIV/0!	100	#DIV/0!
NGVKITLPVDFVTADKFDENAK	Desthiobiotin	2616.38	0.379918	181	P00558	PGK1	Phosphoglycerate kinase 1	980690	906670	1462500	1449100	0	0	1453200	1411600	1.22024e+06	1.22603e+06	1.32079e+06	1.30794e+06	0	0
IVLPEPSIR	Unmodified	1022.61	0.612431	483	P35626	ADRBK2	Beta-adrenergic receptor kinase 2	1097700	1215800	1753100	2205600	1612900	1586400	1358400	1411000	1.36583e+06	1.64405e+06	1.58323e+06	1.99074e+06	1.59153e+06	1.7495e+06	1.07272e+06	1.4302e+06	-15.9167	-21.0876	-16.5248	-6.41394	21.4604	13.0076
SVVLMSHLGRPDGVPMPDKYSLEPVAVELK	Desthiobiotin	3458.83	0.830569	181	P00558	PGK1	Phosphoglycerate kinase 1	1504000	0	342220	311870	452110	458080	478230	394310	1.87138e+06	0	309060	281489	446121	505176
VDFNVPMKNNQITNNQR	Desthiobiotin	2227.12	0.116784	181	P00558	PGK1	Phosphoglycerate kinase 1	732080	0	0	381230	664150	428160	364630	271160	910904	0	0	344093	655352	472180
IYVDDGLISLQVK	Unmodified	1461.81	0.807896	305	P14618	PKM	Pyruvate kinase PKM	665380	522460	1033200	657560	827110	772430	974490	857350	827911	706491	933085	593504	816153	851845	769549	869016	-12.7036	15.9927	1.42016	-20.5741	7.04933	-23.0047
VKAEPAK	Desthiobiotin	937.56	0.559667	181	P00558	PGK1	Phosphoglycerate kinase 1	2184000	1821400	2659300	3158100	2958000	2848500	2801700	2489200	2.71748e+06	2.46297e+06	2.40162e+06	2.85045e+06	2.91882e+06	3.14136e+06
VKAEPAKIEAFR	Desthiobiotin	1553.89	0.892963	181	P00558	PGK1	Phosphoglycerate kinase 1	1634300	1694500	2023300	1783200	2330300	2164200	2240300	1759100	2.03351e+06	2.29137e+06	1.82725e+06	1.60949e+06	2.29943e+06	2.3867e+06
ASLSKLGDVYVNDAFGTAHR	Desthiobiotin	2316.19	0.186244	181	P00558;P07205	PGK1;PGK2	Phosphoglycerate kinase 1;Phosphoglycerate kinase 2	969280	0	1472400	2189300	1538100	1208900	1871100	1572700	1.20604e+06	0	1.32973e+06	1.97603e+06	1.51772e+06	1.33319e+06
SLLGKDVLFLK	Desthiobiotin	1427.88	0.875187	181	P00558;P07205	PGK1;PGK2	Phosphoglycerate kinase 1;Phosphoglycerate kinase 2	797970	521460	1555800	1410200	1276400	1293400	1507600	1510300	992888	705138	1.40505e+06	1.27283e+06	1.25949e+06	1.42638e+06
ATGHEFAVKIMEVTAER	Desthiobiotin	2084.07	0.07246	317	P15735	PHKG2	Phosphorylase b kinase gamma catalytic chain, liver/testis isoform	5074600	3113300	3228400	3606600	2346800	2549400	2763800	2252300	6.31416e+06	4.20992e+06	2.91558e+06	3.25526e+06	2.31571e+06	2.81151e+06
KGEQQNR	Desthiobiotin	1054.55	0.551956	317	P15735	PHKG2	Phosphorylase b kinase gamma catalytic chain, liver/testis isoform	1028200	1212300	1744200	1720200	1733800	1683800	1874800	1532300	1.27936e+06	1.63932e+06	1.57519e+06	1.55263e+06	1.71083e+06	1.85691e+06
KEQLKEELQENPSTPK	Unmodified	1896.98	0.979271	1275	Q9UL54	TAOK2	Serine/threonine-protein kinase TAO2	19806000	18088000	0	0	0	0	0	14098000	2.4644e+07	2.44593e+07	0	0	0	0	0	1.42898e+07	100	100	100	100	100	41.577
LATLPTKEQK	Desthiobiotin	1323.78	0.776202	1247	Q9UBF8	PI4KB	Phosphatidylinositol 4-kinase beta	528360	0	639440	743190	694110	551280	692640	563770	657421	0	577480	670792	684915	607958
KGDVVIVLTGWRPGSGFTNTMR	Unmodified	2390.25	0.252884	305	P14618	PKM	Pyruvate kinase PKM	412620	190000	321070	254710	316430	326190	0	200870	513410	256925	289959	229897	312238	359726	0	203603	43.5229	10.5197	39.1834	-40.0119	100	20.7539
VPHTQAVVLNSKDK	Desthiobiotin	1730.97	0.967919	1247	Q9UBF8	PI4KB	Phosphatidylinositol 4-kinase beta	3977300	3814100	6337500	6044400	5699300	4992600	6613400	5012500	4.94883e+06	5.15757e+06	5.72341e+06	5.45559e+06	5.6238e+06	5.5059e+06
VPHTQAVVLNSKDKAPYLIYVEVLECENFDTTSVPAR	Desthiobiotin	4398.26	0.256973	1247	Q9UBF8	PI4KB	Phosphatidylinositol 4-kinase beta	2416900	0	4013800	4925200	2958100	3196100	5426600	4731100	3.00727e+06	0	3.62487e+06	4.44541e+06	2.91891e+06	3.5247e+06
TPKPQTK	Desthiobiotin	994.581	0.581131	27	O00329	PIK3CD	Phosphatidylinositol 4,5-bisphosphate 3-kinase catalytic subunit delta isoform	1518300	1451700	1833500	2404500	1886100	1701000	2124000	1732800	1.88917e+06	1.96304e+06	1.65584e+06	2.17027e+06	1.86111e+06	1.87588e+06
VNWLAHNVSKDNRQ	Desthiobiotin	1875.97	0.970378	27	O00329	PIK3CD	Phosphatidylinositol 4,5-bisphosphate 3-kinase catalytic subunit delta isoform	1518800	1350900	1700500	2478700	2292700	1342600	2308600	1958400	1.88979e+06	1.82674e+06	1.53573e+06	2.23724e+06	2.26233e+06	1.48063e+06
KGVNLPGAAVDLPAVSEK	Unmodified	1763.98	0.978149	305	P14618	PKM	Pyruvate kinase PKM	0	0	0	0	0	317270	0	0	0	0	0	0	0	349889	0	0	#DIV/0!	#DIV/0!	#DIV/0!	#DIV/0!	#DIV/0!	#DIV/0!
FKEYCPMVFR	Desthiobiotin	1571.76	0.762877	558	P48426;P78356	PIP4K2A;PIP4K2B	Phosphatidylinositol 5-phosphate 4-kinase type-2 alpha;Phosphatidylinositol 5-phosphate 4-kinase type-2 beta	707740	417200	482590	419080	549370	376180	454280	277550	880618	564154	435828	378255	542092	414856
FKEYCPQVFR	Desthiobiotin	1568.78	0.780969	1062	Q8TBX8	PIP4K2C	Phosphatidylinositol 5-phosphate 4-kinase type-2 gamma	721950	602330	946430	1076800	1113100	666590	955070	828310	898299	814494	854723	971904	1.09835e+06	735123
AEGSDVANAVLDGADCIMLSGETAKGDYPLEAVR	Desthiobiotin	3689.76	0.755291	305	P14618	PKM	Pyruvate kinase PKM	191010	0	0	0	0	101460	1747900	0	237668	0	0	0	0	111891
CCSGAIIVLTKSGR	Desthiobiotin	1716.9	0.901495	305	P14618	PKM	Pyruvate kinase PKM	2127300	1785200	2967700	4407500	2692200	3269200	4637100	3514300	2.64693e+06	2.41402e+06	2.68014e+06	3.97814e+06	2.65654e+06	3.60531e+06
CDENILWLDYKNICK	Desthiobiotin	2179.04	0.0441964	305	P14618	PKM	Pyruvate kinase PKM	264010	215110	606950	0	440860	0	716920	504060	328499	290880	548138	0	435020	0
KLPPSCMIGGIK	Unmodified	1299.7	0.704299	1196	Q9H792	PEAK1	Pseudopodium-enriched atypical kinase 1	0	0	0	0	0	0	27922	0	0	0	0	0	0	0	22049.8	0	#DIV/0!	#DIV/0!	#DIV/0!	#DIV/0!	#DIV/0!	#DIV/0!
EMIKSGMNVAR	Desthiobiotin	1430.74	0.73739	305	P14618	PKM	Pyruvate kinase PKM	0	0	0	0	0	480590	0	0	0	0	0	0	0	530000
GADFLVTEVENGGSLGSKK	Desthiobiotin	2103.08	0.0847988	305	P14618	PKM	Pyruvate kinase PKM	770720	2087900	2153700	5138300	0	2140400	4071900	3779200	958982	2.82334e+06	1.94501e+06	4.63775e+06	0	2.36046e+06
GSGTAEVELKK	Desthiobiotin	1313.72	0.719081	305	P14618	PKM	Pyruvate kinase PKM	2474100	1739300	2619900	2536300	2564900	2225400	2517500	2271500	3.07844e+06	2.35195e+06	2.36604e+06	2.28923e+06	2.53092e+06	2.4542e+06
IISKIENHEGVR	Desthiobiotin	1589.89	0.88894	305	P14618	PKM	Pyruvate kinase PKM	3218300	2255500	4195900	3515400	4377900	2944300	4109600	3475600	4.00443e+06	3.04997e+06	3.78933e+06	3.17295e+06	4.31991e+06	3.24701e+06
IYVDDGLISLQVKQK	Desthiobiotin	1914.08	0.082614	305	P14618	PKM	Pyruvate kinase PKM	1073000	563180	1207400	1781800	908160	1212600	1619000	974060	1.3351e+06	761554	1.09041e+06	1.60823e+06	896130	1.33727e+06
KASDVHEVR	Desthiobiotin	1235.66	0.662235	305	P14618	PKM	Pyruvate kinase PKM	788640	0	1204900	1257500	0	1071000	1217900	1006200	981279	0	1.08815e+06	1.135e+06	0	1.18111e+06
KASDVHEVRK	Desthiobiotin	1363.76	0.757198	305	P14618	PKM	Pyruvate kinase PKM	1957000	1429300	3396400	2553100	2969000	2759400	3332900	2593700	2.43503e+06	1.93275e+06	3.0673e+06	2.30439e+06	2.92967e+06	3.0431e+06
KGDVVIVLTGWRPGSGFTNTMR	Desthiobiotin	2586.37	0.374062	305	P14618	PKM	Pyruvate kinase PKM	1405800	469840	0	0	0	753010	0	507800	1.74919e+06	635336	0	0	0	830428
LAPITSDPTEATAVGAVEASFK	Unmodified	2174.11	0.110679	305	P14618	PKM	Pyruvate kinase PKM	350730	253440	0	578780	321660	353880	537790	314380	436402	342711	0	522398	317399	390263	424689	318658	100	-52.431	27.2691	-13.8751	2.6839	7.01856
KGVNLPGAAVDLPAVSEK	Desthiobiotin	1960.1	0.0993267	305	P14618	PKM	Pyruvate kinase PKM	0	0	0	727330	0	0	0	0	0	0	0	656477	0	0
LDIDSPPITAR	Unmodified	1196.64	0.640102	305	P14618	PKM	Pyruvate kinase PKM	419660	352870	560640	429990	425730	432350	584960	401270	522169	477164	506315	388103	420090	476801	461939	406730	3.03619	18.6648	19.549	0.0762579	11.5346	14.761
KGVNLPGAAVDLPAVSEKDIQDLK	Desthiobiotin	2672.47	0.474881	305	P14618	PKM	Pyruvate kinase PKM	3782900	0	5763400	7436300	5348600	5578200	8597100	6641900	4.70694e+06	0	5.20494e+06	6.71189e+06	5.27775e+06	6.1517e+06
LNFSHGTHEYHAETIKNVR	Desthiobiotin	2448.23	0.22984	305	P14618	PKM	Pyruvate kinase PKM	2861200	2031300	4062200	2980300	4003300	2208800	3967200	3304200	3.5601e+06	2.7468e+06	3.66858e+06	2.68997e+06	3.95027e+06	2.43589e+06
LGDVYVNDAFGTAHR	Unmodified	1633.78	0.784869	181	P00558;P07205	PGK1;PGK2	Phosphoglycerate kinase 1;Phosphoglycerate kinase 2	469580	328390	589540	519330	551990	498970	625380	519720	584283	444062	532415	468740	544678	550270	493859	526792	8.87724	-5.55733	6.77848	-23.9175	15.4761	-18.6304
NICKVVEVGSK	Desthiobiotin	1427.78	0.780635	305	P14618	PKM	Pyruvate kinase PKM	1048100	679910	0	0	0	951680	0	1265700	1.30412e+06	919400	0	0	0	1.04952e+06
QKGADFLVTEVENGGSLGSK	Desthiobiotin	2231.14	0.143376	305	P14618	PKM	Pyruvate kinase PKM	725070	0	996900	2777200	1272600	977350	946470	1803100	902181	0	900303	2.50666e+06	1.25574e+06	1.07783e+06
SVETLKEMIK	Desthiobiotin	1372.76	0.763588	305	P14618	PKM	Pyruvate kinase PKM	2093500	1045000	1389300	1531100	1795100	1197900	1134900	932790	2.60487e+06	1.41309e+06	1.25468e+06	1.38195e+06	1.77132e+06	1.32106e+06
TATESFASDPILYRPVAVALDTKGPEIR	Desthiobiotin	3212.71	0.708129	305	P14618	PKM	Pyruvate kinase PKM	2675300	1977100	4853500	4444000	4478900	3791600	4315000	4344300	3.32879e+06	2.67351e+06	4.38321e+06	4.01109e+06	4.41957e+06	4.18142e+06
TGLIKGSGTAEVELKK	Desthiobiotin	1826.05	0.0513139	305	P14618	PKM	Pyruvate kinase PKM	0	0	0	0	864650	0	1452700	897110	0	0	0	0	853196	0
VLGEKGK	Desthiobiotin	925.56	0.559667	305	P14618	PKM	Pyruvate kinase PKM	1356400	983140	1882500	1867400	1984600	1782700	2213900	1664900	1.68772e+06	1.32944e+06	1.70009e+06	1.68549e+06	1.95831e+06	1.96598e+06
LNFSHGTHEYHAETIK	Unmodified	1882.9	0.89621	305	P14618	PKM	Pyruvate kinase PKM	4539600	3768800	6164200	6236500	5991700	5214300	6916300	5807300	5.64848e+06	5.09632e+06	5.5669e+06	5.62897e+06	5.91233e+06	5.75039e+06	5.46176e+06	5.88632e+06	1.44418	-10.4518	-4.67116	-12.8342	3.30564	-15.5015
VNFAMNVGKAR	Desthiobiotin	1401.76	0.755089	305	P14618	PKM	Pyruvate kinase PKM	973680	665360	1185800	928320	1100200	970670	1133000	821170	1.21152e+06	899725	1.0709e+06	837888	1.08563e+06	1.07047e+06
GDLGIEIPAEKVFLAQK	Desthiobiotin	2023.14	0.135378	305	P14618;P30613	PKM;PKLR	Pyruvate kinase PKM;Pyruvate kinase PKLR	0	2730100	8121000	7965700	8214100	5216800	8292300	7368700	0	3.69175e+06	7.3341e+06	7.18972e+06	8.10529e+06	5.75315e+06
LSDFGLCTGLKKAHR	2 Desthiobiotin	2094.14	0.140814	926;1298	Q15208;Q9Y2H1	STK38;STK38L	Serine/threonine-protein kinase 38;Serine/threonine-protein kinase 38-like	1560300	0	2349700	0	0	1949400	2991300	1836400	1.94143e+06	0	2.12202e+06	0	0	2.14982e+06	2.36221e+06	1.86139e+06	-9.30184	#DIV/0!	100	#DIV/0!	-21.6737	#DIV/0!
VFLAQKMMIGR	Desthiobiotin	1488.83	0.830897	305	P14618;P30613	PKM;PKLR	Pyruvate kinase PKM;Pyruvate kinase PKLR	1616400	544960	493280	548710	691690	366570	0	321080	2.01123e+06	736916	445482	495258	682527	404258
CFEISDADTKEVFAGKIVPK	Desthiobiotin	2449.26	0.256298	629	P53350	PLK1	Serine/threonine-protein kinase PLK1	3593000	3759500	3596700	7409300	5006600	3317000	4255200	4535300	4.47065e+06	5.08374e+06	3.24819e+06	6.68752e+06	4.94028e+06	3.65803e+06
EVFAGKIVPK	Desthiobiotin	1282.76	0.764909	629	P53350	PLK1	Serine/threonine-protein kinase PLK1	2033100	2243300	3262000	3162300	3596800	0	3776700	2538000	2.52972e+06	3.03348e+06	2.94592e+06	2.85425e+06	3.54915e+06	0
SGKDFVTEALQSR	Desthiobiotin	1632.85	0.847135	922	Q15126	PMVK	Phosphomevalonate kinase	264500	0	0	524000	510590	0	0	0	329109	0	0	472955	503826	0
DLKPENVLLDAHMNAK	Desthiobiotin	2003.05	0.0509963	642	P54646;Q13131	PRKAA2;PRKAA1	5'-AMP-activated protein kinase catalytic subunit alpha-2;5'-AMP-activated protein kinase catalytic subunit alpha-1	1170000	925530	1177700	971540	1224800	0	837130	1259500	1.45579e+06	1.25154e+06	1.06358e+06	876898	1.20858e+06	0
VAVKILNR	Desthiobiotin	1107.71	0.712814	642	P54646;Q13131	PRKAA2;PRKAA1	5'-AMP-activated protein kinase catalytic subunit alpha-2;5'-AMP-activated protein kinase catalytic subunit alpha-1	2968600	2308800	3709600	3259000	3886600	3515700	3769100	3436800	3.69373e+06	3.12205e+06	3.35015e+06	2.94153e+06	3.83511e+06	3.87715e+06
VVDIYSKFDVINLAAEK	Desthiobiotin	2119.16	0.156507	641	P54619;Q9UGJ0	PRKAG1;PRKAG2	5'-AMP-activated protein kinase subunit gamma-1;5'-AMP-activated protein kinase subunit gamma-2	4817100	3229500	4701700	6954200	5208400	5739100	7432200	5971800	5.99376e+06	4.36705e+06	4.24612e+06	6.27676e+06	5.1394e+06	6.32915e+06
NLVPMDPNGLSDPYVKLK	Desthiobiotin	2195.17	0.166026	210	P05771	PRKCB	Protein kinase C beta type	0	0	0	0	1001600	573060	576870	0	0	0	0	0	988332	631977
IYAMKVVK	Desthiobiotin	1146.68	0.683487	524	P41743	PRKCI	Protein kinase C iota type	502830	331850	401520	311280	0	318230	318550	313640	625655	448740	362614	280957	0	350948
DVAVKVIDK	Desthiobiotin	1181.7	0.701974	1175	Q9BZL6	PRKD2	Serine/threonine-protein kinase D2	720170	628730	954550	832730	921480	757100	1010000	865160	896084	850193	862056	751610	909273	834939
DVAVKVIDKLR	Desthiobiotin	1450.89	0.887149	1175	Q9BZL6	PRKD2	Serine/threonine-protein kinase D2	166110	134250	0	249450	245920	0	0	216620	206685	181538	0	225150	242662	0
MEDYTKIEK	Acetyl (Protein N-term);Desthiobiotin	1393.68	0.679918	216	P06493	CDK1	Cyclin-dependent kinase 1	477530	0	0	0	453440	0	340020	0	594175	0	0	0	447433	0	268512	0	100	#DIV/0!	24.6967	#DIV/0!	54.8093	#DIV/0!
MKPLVVFVLGGPGAGKGTQCAR	Oxidation (M);Desthiobiotin	2454.32	0.32394	440	P30085	CMPK1	UMP-CMP kinase	0	3716200	7149700	7450800	5946400	5781700	7538700	8962900	0	5.02519e+06	6.45691e+06	6.72498e+06	5.86763e+06	6.37612e+06	5.95327e+06	9.08486e+06	#DIV/0!	-33.8255	#DIV/0!	-26.8833	#DIV/0!	-80.7865
NIVHCDLKPENVLLASADPFPQVK	Desthiobiotin	2899.53	0.526599	1175	Q9BZL6;Q15139	PRKD2;PRKD1	Serine/threonine-protein kinase D2;Serine/threonine-protein kinase D1	1253700	0	2110900	2514500	0	1639400	2939800	2038100	1.55994e+06	0	1.90636e+06	2.26955e+06	0	1.80795e+06
GFNKVVLK	Desthiobiotin	1099.68	0.675365	775	P78527	PRKDC	DNA-dependent protein kinase catalytic subunit	286560	253290	388590	413200	439710	0	522750	434430	356557	342508	350937	372948	433885	0
HVSLNKAK	Desthiobiotin	1091.65	0.645128	775	P78527	PRKDC	DNA-dependent protein kinase catalytic subunit	258140	250060	369110	383500	0	313000	396310	412670	321195	338141	333344	346141	0	345180
KFIQTFGK	Desthiobiotin	1163.67	0.67028	775	P78527	PRKDC	DNA-dependent protein kinase catalytic subunit	182580	107930	206280	218980	254100	155070	247230	188300	227178	145947	186292	197648	250734	171013
KGGSWIQEINVAEK	Desthiobiotin	1753.94	0.936284	775	P78527	PRKDC	DNA-dependent protein kinase catalytic subunit	5642800	714220	7146700	8041600	9102100	7224400	10251000	1139900	7.02115e+06	965796	6.4542e+06	7.25823e+06	8.98152e+06	7.96715e+06
NIIHGSDSVESAEK	Unmodified	1484.71	0.710701	316	P15531	NME1	Nucleoside diphosphate kinase A	232940	166630	366350	238150	266030	249730	306710	185880	289840	225324	330852	214951	262506	275405	242207	188409	-14.1498	4.60353	9.43068	-22.2265	16.4342	16.3827
NIIHGSDSVK	Unmodified	1068.56	0.556372	369	P22392;O60361	NME2;NME2P1	Nucleoside diphosphate kinase B;Putative nucleoside diphosphate kinase	1058000	729520	1185600	1092000	1250900	1066600	1270800	1013700	1.31644e+06	986485	1.07072e+06	985623	1.23433e+06	1.17626e+06	1.00354e+06	1.02749e+06	18.6653	0.0873828	6.237	-19.2374	23.7682	-4.15708
NFEQKMLK	Desthiobiotin	1232.66	0.658729	775	P78527	PRKDC	DNA-dependent protein kinase catalytic subunit	0	273350	308410	0	318280	288220	240460	251300	0	369634	278526	0	314064	317852
SPVNTKSLFK	Desthiobiotin	1315.75	0.749987	775	P78527	PRKDC	DNA-dependent protein kinase catalytic subunit	271300	384800	584960	0	0	540160	0	463480	337570	520341	528279	0	0	595695
VPADLLKR	Desthiobiotin	1106.68	0.681179	775	P78527	PRKDC	DNA-dependent protein kinase catalytic subunit	241420	246050	0	0	324400	325810	0	0	300391	332718	0	0	320103	359307
VVLKHLK	Desthiobiotin	1031.69	0.685536	775	P78527	PRKDC	DNA-dependent protein kinase catalytic subunit	219280	273370	307600	332480	304400	308820	348300	289050	272843	369661	277794	300092	300368	340570
NNQITNNQR	Unmodified	1100.53	0.532283	181	P00558	PGK1	Phosphoglycerate kinase 1	1188600	1027000	1543800	1598500	1681400	1010800	1613000	1241300	1.47894e+06	1.38875e+06	1.39421e+06	1.44278e+06	1.65913e+06	1.11472e+06	1.27378e+06	1.25819e+06	5.72892	-3.8908	-12.1837	19.7319	13.8722	9.40112
AAGIGKDFK	Desthiobiotin	1101.62	0.618244	871	Q13523	PRPF4B	Serine/threonine-protein kinase PRP4 homolog	1250800	1036900	1618700	1519100	1722900	1267400	1681000	1333800	1.55633e+06	1.40214e+06	1.46185e+06	1.37112e+06	1.70008e+06	1.3977e+06
NTGIICTIGPASR	Unmodified	1358.7	0.697634	305	P14618	PKM	Pyruvate kinase PKM	1756300	1345000	2551100	1933100	1911000	1618100	2081900	1499200	2.18531e+06	1.81876e+06	2.3039e+06	1.74479e+06	1.88568e+06	1.78446e+06	1.64406e+06	1.5196e+06	-5.42702	4.06724	13.7108	1.88599	24.7674	16.4486
AAGIGKDFKENPNLR	Desthiobiotin	1824.98	0.984631	871	Q13523	PRPF4B	Serine/threonine-protein kinase PRP4 homolog	3708800	3023100	4836600	2169000	2734400	3050300	2402800	2339900	4.61474e+06	4.08795e+06	4.36795e+06	1.95771e+06	2.69818e+06	3.36391e+06
DFKENPNLR	Desthiobiotin	1327.69	0.688449	871	Q13523	PRPF4B	Serine/threonine-protein kinase PRP4 homolog	607590	489670	806550	772670	899680	528710	893400	627520	756005	662151	728397	697400	887762	583067
PVTFSTGIK	Unmodified	948.528	0.528032	612	P51948	MNAT1	CDK-activating kinase assembly factor MAT1	76895000	63626000	88515000	82445000	84710000	64198000	100220000	89328000	9.5678e+07	8.60375e+07	7.99381e+07	7.44136e+07	8.35878e+07	7.07983e+07	7.91431e+07	9.05435e+07	16.4509	13.5103	12.6363	17.7123	17.2818	-5.23726
NCTIVSPDAGGAKR	Desthiobiotin	1640.83	0.830439	672	P60891	PRPS1	Ribose-phosphate pyrophosphokinase 1	0	351190	0	715280	728590	0	0	0	0	474893	0	645601	718938	0
EKFLQEALTMR	Desthiobiotin	1560.83	0.833399	816	Q05397	PTK2	Focal adhesion kinase 1	560540	334310	353210	409130	449910	397790	416340	246680	697462	452067	318985	369275	443950	438687
KLIQQTFR	Desthiobiotin	1228.73	0.729192	816	Q05397	PTK2	Focal adhesion kinase 1	0	155500	251500	180210	204250	160990	0	154870	0	210273	227130	162655	201544	177542
YMEDSTYYKASK	Desthiobiotin	1680.77	0.770524	816	Q05397	PTK2	Focal adhesion kinase 1	959060	701430	938150	597100	875100	652460	740070	0	1.19333e+06	948501	847246	538934	863508	719540
INVAVKTCK	Desthiobiotin	1227.7	0.700928	901	Q14289	PTK2B	Protein-tyrosine kinase 2-beta	332750	325860	425640	458950	392640	387270	514190	338200	414030	440640	384397	414241	387439	427086
QIVWNGPVGVFEWEAFAR	Unmodified	2104.05	0.0530452	181	P00558	PGK1	Phosphoglycerate kinase 1	257140	0	573590	0	75259	0	0	0	319951	0	518011	0	74262	0	0	0	-61.9031	#DIV/0!	76.7896	#DIV/0!	100	#DIV/0!
FFIGFGGKGANQCVQAAR	Desthiobiotin	2123.07	0.0734631	1190	Q9H477	RBKS	Ribokinase	1778700	1607600	2510000	4509100	2127800	1918500	3099400	2587200	2.21318e+06	2.17386e+06	2.26679e+06	4.06985e+06	2.09961e+06	2.11574e+06
RPVLLLHPLGGWTK	Unmodified	1585.95	0.945667	64	O43252	PAPSS1	Bifunctional 3'-phosphoadenosine 5'-phosphosulfate synthase 1;Sulfate adenylyltransferase;Adenylyl-sulfate kinase	806330	1013100	1555600	1345800	1288400	1061700	1808000	1122100	1.00329e+06	1.36995e+06	1.40487e+06	1.2147e+06	1.27133e+06	1.17085e+06	1.42777e+06	1.13737e+06	-40.0259	11.3328	-26.7163	14.5332	-42.3084	16.9775
GSKQLGIPTANFPEQVVDNLPADISTGIYYGWASVGSGDVHK	Desthiobiotin	4583.3	0.297258	1098	Q969G6	RFK	Riboflavin kinase	10222000	0	0	23629000	21358000	24204000	19078000	35709000	1.27189e+07	0	0	2.13272e+07	2.10751e+07	2.66924e+07
SCAHDWVYE	Unmodified	1165.45	0.449858	369	P22392;O60361	NME2;NME2P1	Nucleoside diphosphate kinase B;Putative nucleoside diphosphate kinase	2696800	2592200	3974800	3206800	3524700	3012000	3727000	3077600	3.35554e+06	3.50527e+06	3.58965e+06	2.89441e+06	3.47801e+06	3.32167e+06	2.94319e+06	3.11948e+06	-6.97682	17.427	-3.64969	5.23795	12.2887	11.0061
SCPSFSASSEGTR	Unmodified	1371.57	0.572493	419	P27707	DCK	Deoxycytidine kinase	196850	180110	290510	237330	227600	199080	280180	198610	244934	243552	262360	214211	224585	219548	221256	201313	-7.11464	12.0472	8.30801	9.8558	9.66697	17.343
KLQLELNQER	Desthiobiotin	1465.83	0.825277	870	Q13464	ROCK1	Rho-associated protein kinase 1	885870	791080	1129600	1081800	1326300	772200	1343600	1000300	1.10226e+06	1.06973e+06	1.02014e+06	976417	1.30873e+06	851591
LTDFGLSKEAIDHEK	Desthiobiotin	1897.98	0.978543	934	Q15418	RPS6KA1	Ribosomal protein S6 kinase alpha-1	1421600	1556300	1734400	2152000	2334400	1277100	1920400	1882300	1.76885e+06	2.10449e+06	1.56634e+06	1.94236e+06	2.30348e+06	1.4084e+06
LTDFGLSKESIDHEK	Desthiobiotin	1913.97	0.973457	610	P51812	RPS6KA3	Ribosomal protein S6 kinase alpha-3	1074500	1136500	2164600	2209300	1920000	1449700	2657400	1940100	1.33697e+06	1.53682e+06	1.95486e+06	1.99408e+06	1.89457e+06	1.59875e+06
SIGEYDVLR	Unmodified	1050.53	0.534574	775	P78527	PRKDC	DNA-dependent protein kinase catalytic subunit	0	175420	339330	253870	237240	179550	292250	239200	0	237210	306450	229139	234097	198010	230788	242455	#DIV/0!	3.40221	#DIV/0!	16.5254	#DIV/0!	-2.21123
LTDFGLSKESIDHEKK	Desthiobiotin	2042.07	0.0684205	610	P51812	RPS6KA3	Ribosomal protein S6 kinase alpha-3	2590200	1229700	3656200	3321900	3757900	1196500	4475600	3641300	3.2229e+06	1.66285e+06	3.30192e+06	2.9983e+06	3.70812e+06	1.31951e+06
SKPHSEAGTAFIQTQQLHAAMADTFLEHMCR	Acetyl (Protein N-term);Desthiobiotin	3750.77	0.770504	305	P14618	PKM	Pyruvate kinase PKM	190710	1885300	2276200	2455200	2778700	0	2257800	0	237294	2.54938e+06	2.05564e+06	2.21603e+06	2.74189e+06	0	1.78297e+06	0	-766.284	13.0757	-1055.48	100	-651.375	100
SLGPPQGEEDSVPR	Unmodified	1466.7	0.700136	775	P78527	PRKDC	DNA-dependent protein kinase catalytic subunit	289390	251930	409680	368720	357970	326750	395410	358470	360079	340669	369983	332801	353228	360344	312253	363348	-2.75061	2.30964	1.90256	-5.77516	13.282	-6.65702
DLKPENILLDEEGHIK	Desthiobiotin	2058.1	0.0997206	610;934	P51812;Q15349;Q15418	RPS6KA3;RPS6KA2;RPS6KA1	Ribosomal protein S6 kinase alpha-3;Ribosomal protein S6 kinase alpha-2;Ribosomal protein S6 kinase alpha-1	42229000	38946000	58450000	102060000	56817000	52619000	75603000	55800000	5.25442e+07	5.26643e+07	5.27863e+07	9.21178e+07	5.60643e+07	5.80288e+07
SLSNKLTLDKLDVK	Acetyl (Protein N-term);Desthiobiotin	1811.04	0.0404148	181	P00558	PGK1	Phosphoglycerate kinase 1	999080	735550	1737400	2357900	1193600	1306300	1829100	1948900	1.24312e+06	994639	1.56905e+06	2.12821e+06	1.17779e+06	1.4406e+06	1.44443e+06	1.97542e+06	-26.2184	-113.968	5.2557	-44.8367	-16.1936	-98.6067
SPEVLLGSAR	Unmodified	1027.57	0.566209	216	P06493	CDK1	Cyclin-dependent kinase 1	162040	129920	236710	176760	158260	146120	234020	157380	201621	175683	213773	159541	156164	161143	184804	159522	-6.02726	9.18808	22.5461	8.27629	8.34089	9.19912
VLGQGSFGK	Desthiobiotin	1087.6	0.602594	610;934	P51812;Q9UK32;Q15418	RPS6KA3;RPS6KA6;RPS6KA1	Ribosomal protein S6 kinase alpha-3;Ribosomal protein S6 kinase alpha-6;Ribosomal protein S6 kinase alpha-1	1063600	1154400	0	1446100	0	0	1948200	1235400	1.3234e+06	1.56102e+06	0	1.30523e+06	0	0
SVETLKEMIK	Oxidation (M);Desthiobiotin	1388.76	0.758503	305	P14618	PKM	Pyruvate kinase PKM	0	0	594530	656110	0	443620	700010	847370	0	0	536922	592195	0	489229	552794	858901	#DIV/0!	#DIV/0!	#DIV/0!	#DIV/0!	#DIV/0!	#DIV/0!
DLKLENVLLDSEGHIVLTDFGLSK	Desthiobiotin	2850.54	0.537875	123	O75676	RPS6KA4	Ribosomal protein S6 kinase alpha-4	2304800	1329300	4270700	3092500	3359700	3578200	4687800	2689100	2.86779e+06	1.79753e+06	3.85688e+06	2.79124e+06	3.31519e+06	3.94608e+06
VLGTGAYGKVFLVR	Desthiobiotin	1674.98	0.982112	123	O75676;O75582	RPS6KA4;RPS6KA5	Ribosomal protein S6 kinase alpha-4;Ribosomal protein S6 kinase alpha-5	368350	425110	959930	1368600	815450	663780	994170	913770	458326	574850	866915	1.23528e+06	804648	732024
DLKPENIMLNHQGHVK	Desthiobiotin	2068.09	0.0887788	379	P23443	RPS6KB1	Ribosomal protein S6 kinase beta-1	3722500	2027900	2401300	2019100	1952000	3191100	4090200	3096800	4.63179e+06	2.7422e+06	2.16862e+06	1.82241e+06	1.92614e+06	3.51918e+06
GGYGKVFQVR	Desthiobiotin	1305.72	0.719355	379	P23443;Q9UBS0	RPS6KB1;RPS6KB2	Ribosomal protein S6 kinase beta-1;Ribosomal protein S6 kinase beta-2	644570	754890	1565200	1270200	1392800	1183400	1323900	1012000	802018	1.02079e+06	1.41354e+06	1.14646e+06	1.37435e+06	1.30507e+06
TAQALSSGSGSQETK	Unmodified	1450.69	0.689965	161	O95747	OXSR1	Serine/threonine-protein kinase OSR1	715470	653970	788470	863510	968460	669340	844170	733520	890236	884323	712069	779391	955631	738156	666636	743501	20.0135	11.8658	-7.34574	16.5288	25.117	15.9243
TATESFASDPILYR	Unmodified	1569.77	0.767487	305	P14618	PKM	Pyruvate kinase PKM	427080	285170	448110	411650	489480	345340	394910	246710	531402	385618	404689	371549	482996	380845	311858	250067	23.845	3.64834	9.10912	1.23774	41.3141	35.1516
TATESFASDPILYRPVAVALDTK	Unmodified	2464.28	0.284955	305	P14618	PKM	Pyruvate kinase PKM	20815000	15121000	22329000	31657000	20248000	19424000	29643000	20416000	2.58994e+07	2.04472e+07	2.01654e+07	2.85731e+07	1.99798e+07	2.1421e+07	2.34089e+07	2.06938e+07	22.1397	-39.7411	22.8563	-4.76256	9.61619	-1.2061
TATESFASDPILYRPVAVALDTKGPEIR	Unmodified	3016.59	0.586951	305	P14618	PKM	Pyruvate kinase PKM	7802700	6202000	10985000	13211000	7241400	7227100	11626000	9439100	9.70865e+06	8.38658e+06	9.92058e+06	1.19241e+07	7.14547e+06	7.97013e+06	9.18098e+06	9.56754e+06	-2.18292	-42.1801	26.401	4.96572	5.43503	-14.0815
VLGVIDKVLLVMDTR	Desthiobiotin	1866.1	0.101241	1133	Q96S38	RPS6KC1	Ribosomal protein S6 kinase delta-1	1761100	745560	3028300	3369900	3228800	1058400	2197000	3771100	2.19128e+06	1.00817e+06	2.73487e+06	3.04162e+06	3.18603e+06	1.16722e+06
TEGTQEADQYADEK	Unmodified	1583.66	0.658725	808	Q02952	AKAP12	A-kinase anchor protein 12	640950	467770	808780	645880	630560	541130	654010	544630	797513	632537	730411	582962	622207	596764	516468	552041	8.41393	7.83747	21.9816	5.65536	35.2403	12.7258
TETVTSFR	Unmodified	939.466	0.46616	775	P78527	PRKDC	DNA-dependent protein kinase catalytic subunit	1250700	752540	1384200	1148900	1206300	1124900	1396100	1149400	1.55621e+06	1.01761e+06	1.25007e+06	1.03698e+06	1.19032e+06	1.24055e+06	1.10249e+06	1.16504e+06	19.6716	-1.90313	23.5114	-21.908	29.1552	-14.4875
TFIAIKPDGVQR	Unmodified	1343.76	0.756135	369;316	P22392;P15531	NME2;NME1	Nucleoside diphosphate kinase B;Nucleoside diphosphate kinase A	30788000	25511000	44851000	31217000	36072000	29829000	43604000	32997000	3.83085e+07	3.4497e+07	4.0505e+07	2.8176e+07	3.55942e+07	3.28958e+07	3.44338e+07	3.3446e+07	-5.73379	18.3232	7.08554	4.64155	10.1145	3.0465
FYAVKVLQK	Desthiobiotin	1290.77	0.769994	1104	Q96BR1	SGK3	Serine/threonine-protein kinase Sgk3	375430	418890	516740	492310	598510	522070	534820	570650	467135	566439	466669	444352	590582	575745
DLKAGNILFTLDGDIK	Desthiobiotin	1928.06	0.0618786	1186	Q9H2G2	SLK	STE20-like serine/threonine-protein kinase	0	10629000	30884000	33529000	25110000	25481000	42228000	24267000	0	1.43729e+07	2.78914e+07	3.02628e+07	2.47774e+07	2.81007e+07
TFPVLLR	Unmodified	844.517	0.517074	775	P78527	PRKDC	DNA-dependent protein kinase catalytic subunit	1578700	1116900	1862000	1529000	1531500	1140300	1625000	1381800	1.96433e+06	1.51032e+06	1.68158e+06	1.38005e+06	1.51121e+06	1.25754e+06	1.28325e+06	1.4006e+06	14.3942	8.62485	23.0671	16.7369	34.6721	7.2642
TFVGTPCWMAPEVMEQVR	Unmodified	2136.98	0.979488	161;1253	O95747;Q9UEW8	OXSR1;STK39	Serine/threonine-protein kinase OSR1;STE20/SPS1-related proline-alanine-rich protein kinase	474620	215430	179630	162320	195290	186250	174550	0	590554	291313	162224	146508	192703	205399	137841	0	72.5302	49.7078	67.3691	29.4921	76.659	100
TFVLEVMGR	Unmodified	1050.55	0.553201	336	P17858;P08237;Q01813	PFKL;PFKM;PFKP	ATP-dependent 6-phosphofructokinase, liver type;ATP-dependent 6-phosphofructokinase, muscle type;ATP-dependent 6-phosphofructokinase, platelet type	1455000	806130	1054900	699160	998520	783270	872340	592130	1.81041e+06	1.09008e+06	952683	631051	985293	863799	688882	600187	47.3775	42.1096	45.5763	20.7582	61.9489	44.941
TFYEDEMASHLDSK	Unmodified	1671.71	0.708652	1277	Q9ULX6	AKAP8L	A-kinase anchor protein 8-like	1168700	869230	1362300	939080	1340900	801810	1190100	874220	1.45418e+06	1.17541e+06	1.2303e+06	847600	1.32314e+06	884245	939815	886116	15.3956	27.8888	9.0112	24.7711	35.3713	24.6119
TGFAVIHDAAR	Unmodified	1156.6	0.598906	532	P42773	CDKN2C	Cyclin-dependent kinase 4 inhibitor C	294100	272110	543410	542240	427990	420370	536550	406640	365939	367958	490755	489418	422320	463589	423710	412173	-34.1083	-33.0093	-15.4073	-25.9897	-15.7871	-12.0165
TGISHGHTVYVVHDGFEGLAK	Unmodified	2223.11	0.107266	336	P17858	PFKL	ATP-dependent 6-phosphofructokinase, liver type	971250	623420	1122800	1426900	935780	886620	1074600	875520	1.2085e+06	843013	1.014e+06	1.2879e+06	923384	977775	848605	887434	16.0937	-52.7734	23.5923	-15.9858	29.78	-5.26933
ETSVLAAAKVIDTK	Desthiobiotin	1640.93	0.934887	1186	Q9H2G2	SLK	STE20-like serine/threonine-protein kinase	486800	412060	0	0	0	0	0	0	605710	557203	0	0	0	0
TGQATVASGIPAGWMGLDCGPESSKK	Unmodified	2604.23	0.231222	181	P00558	PGK1	Phosphoglycerate kinase 1	4086900	2693300	2924300	2022600	2907200	2285400	2350900	2149800	5.0852e+06	3.64198e+06	2.64094e+06	1.82557e+06	2.86869e+06	2.52037e+06	1.85649e+06	2.17905e+06	48.0661	49.8743	43.5875	30.7969	63.4923	40.1685
TGQATVASGIPAGWMGLDCGPESSKK	Oxidation (M)	2620.23	0.226136	181	P00558	PGK1	Phosphoglycerate kinase 1	289210	0	0	2086700	0	0	0	2001000	359855	0	0	1.88342e+06	0	0	0	2.02823e+06	100	#DIV/0!	100	#DIV/0!	100	#DIV/0!
THLMSESEWR	Unmodified	1274.57	0.571371	680	P61024	CKS1B	Cyclin-dependent kinases regulatory subunit 1	1056200	891170	1317000	864820	1217800	873470	1180100	834280	1.3142e+06	1.20507e+06	1.18939e+06	780574	1.20167e+06	963273	931918	845633	9.49704	35.2261	8.56249	20.0653	29.0884	29.8274
THNGESVSYLFSHVPL	Unmodified	1785.87	0.868598	672	P60891;P21108;P11908	PRPS1;PRPS1L1;PRPS2	Ribose-phosphate pyrophosphokinase 1;Ribose-phosphate pyrophosphokinase 3;Ribose-phosphate pyrophosphokinase 2	571550	404970	547620	790910	474810	415340	565600	651000	711161	547616	494557	713864	468520	458042	446651	659859	30.4578	-30.3584	34.119	16.3571	37.1942	-20.4966
TIVSIGDPK	Unmodified	928.523	0.522947	852	Q13177	PAK2	Serine/threonine-protein kinase PAK 2;PAK-2p27;PAK-2p34	845580	826130	1245800	1053800	1082000	1084900	1350900	1059800	1.05213e+06	1.11712e+06	1.12509e+06	951144	1.06767e+06	1.19644e+06	1.0668e+06	1.07422e+06	-6.93424	14.8578	-1.47688	-7.09995	-1.39426	3.84053
TIWEVPER	Unmodified	1028.53	0.529095	952	Q16539	MAPK14	Mitogen-activated protein kinase 14	484320	0	742290	699100	718080	0	772050	590300	602624	0	670364	630997	708568	0	609683	598333	-11.2409	#DIV/0!	-17.5804	#DIV/0!	-1.17144	#DIV/0!
TLGTGSFGR	Unmodified	894.456	0.45593	332	P22694;P17612	PRKACB;PRKACA	cAMP-dependent protein kinase catalytic subunit beta;cAMP-dependent protein kinase catalytic subunit alpha	0	798490	1601100	1247700	1273400	0	1391800	1233700	0	1.07975e+06	1.44596e+06	1.12616e+06	1.25653e+06	0	1.0991e+06	1.25049e+06	#DIV/0!	-4.29791	#DIV/0!	100	#DIV/0!	-15.8128
TLGWEALLAR	Unmodified	1128.63	0.629143	949	Q16512	PKN1	Serine/threonine-protein kinase N1	195870	166340	282060	424400	230510	258390	351350	242820	243715	224931	254729	383057	227456	284955	277459	246124	-4.51936	-70.2996	6.67104	-26.6855	-13.8458	-9.42191
TLIEDEIATILK	Unmodified	1357.77	0.770448	854	Q13188	STK3	Serine/threonine-protein kinase 3;Serine/threonine-protein kinase 3 36kDa subunit;Serine/threonine-protein kinase 3 20kDa subunit	176440	145890	343200	297550	261980	295620	325840	281280	219539	197278	309945	268564	258510	326013	257314	285108	-41.1801	-36.1349	-17.7513	-65.2556	-17.2066	-44.5206
TLVECWKDCLSIPYR	Unmodified	1938.93	0.933189	775	P78527	PRKDC	DNA-dependent protein kinase catalytic subunit	518650	367010	0	608370	713370	618820	995520	757880	645340	496285	0	549106	703920	682442	786156	768193	100	-10.6432	-9.07746	-37.51	-21.8205	-54.7886
TMQSEETR	Unmodified	980.423	0.423309	876	Q13557	CAMK2D	Calcium/calmodulin-dependent protein kinase type II subunit delta	334610	324530	483490	451600	482010	304340	466140	350450	416344	438842	436641	407607	475625	335630	368108	355219	-4.87494	7.11748	-14.2383	23.5192	11.5857	19.0554
TMYVLPFSMGPVGSPLSR	Unmodified	1937.97	0.974326	964	Q16822	PCK2	Phosphoenolpyruvate carboxykinase [GTP], mitochondrial	363580	57545	0	0	0	0	0	0	452391	77814.6	0	0	0	0	0	0	100	100	100	100	100	100
TNADVMTALSQGYR	Unmodified	1525.72	0.719491	238	P07948	LYN	Tyrosine-protein kinase Lyn	119950	83641	105070	103010	140580	108640	0	0	149250	113103	94889	92975.3	138718	119809	0	0	36.4228	17.7956	7.05675	-5.92989	100	100
TNVLGHLQQGGAPTPFDR	Unmodified	1906.96	0.964958	336	P17858	PFKL	ATP-dependent 6-phosphofructokinase, liver type	1557400	1096400	2428500	1555100	1286200	1205800	1850600	1492600	1.93782e+06	1.48259e+06	2.19318e+06	1.40361e+06	1.26916e+06	1.32977e+06	1.46141e+06	1.51291e+06	-13.1778	5.32742	34.5058	10.3079	24.5851	-2.04482
TPALVFEHVNNTDFK	Unmodified	1730.86	0.862785	770	Q8NEV1;P68400	CSNK2A3;CSNK2A1	Casein kinase II subunit alpha 3;Casein kinase II subunit alpha	746820	390130	926300	824470	688170	485370	971650	632850	929244	527549	836544	744154	679054	535272	767306	641462	9.97588	-41.0589	26.9241	-1.4639	17.4269	-21.5928
TPDIAQR	Unmodified	799.419	0.418816	1253	Q9UEW8	STK39	STE20/SPS1-related proline-alanine-rich protein kinase	883860	621350	920790	896200	957480	830630	1098600	866680	1.09976e+06	840213	831568	808897	944796	916028	867558	878473	24.3863	3.72721	14.0906	-9.02329	21.1138	-4.5536
SYPYLFKGLEDLHLDER	Desthiobiotin	2290.16	0.163384	1128	Q96Q15	SMG1	Serine/threonine-protein kinase SMG1	1007800	869770	1593300	1890500	1393600	1744100	2075200	1901600	1.25397e+06	1.17614e+06	1.43891e+06	1.70634e+06	1.37514e+06	1.92341e+06
TPLFDQIIDMLR	Unmodified	1460.77	0.769736	645	P54886	ALDH18A1	Delta-1-pyrroline-5-carboxylate synthase;Glutamate 5-kinase;Gamma-glutamyl phosphate reductase	1781400	914760	975590	705750	775450	1069800	1161200	962090	2.21654e+06	1.23697e+06	881058	636999	765178	1.17979e+06	916993	975182	60.2507	48.5034	65.4787	4.62306	58.6295	21.1639
TQEGSLSAR	Unmodified	947.467	0.467223	775	P78527	PRKDC	DNA-dependent protein kinase catalytic subunit	2223100	1966900	0	0	2517400	0	0	0	2.76613e+06	2.65972e+06	0	0	2.48405e+06	0	0	0	100	100	10.1976	100	100	100
TQEVLQAVAEK	Unmodified	1214.65	0.650667	808	Q02952	AKAP12	A-kinase anchor protein 12	645150	433870	714690	603850	705670	489300	683110	629460	802739	586696	645438	545026	696322	539606	539448	638025	19.5955	7.10243	13.2568	8.02632	32.7991	-8.74894
TQMTSAVREPK	Unmodified	1246.63	0.633971	775	P78527	PRKDC	DNA-dependent protein kinase catalytic subunit	0	538130	793830	649420	728130	601530	537710	676730	0	727680	716910	586157	718484	663374	424626	685939	#DIV/0!	19.4486	#DIV/0!	8.83712	#DIV/0!	5.73624
TRDDWLVSWVQSYCR	Unmodified	1969.91	0.91048	775	P78527	PRKDC	DNA-dependent protein kinase catalytic subunit	568800	558490	1091500	1210900	818290	817750	1869200	903240	707740	755212	985736	1.09294e+06	807450	901824	1.4761e+06	915531	-39.2795	-44.7197	-14.0886	-19.4134	-108.565	-21.2284
TSALSDETK	Unmodified	950.456	0.455655	775	P78527	PRKDC	DNA-dependent protein kinase catalytic subunit	0	0	1027700	912600	1085300	1020000	1237600	0	0	0	928118	823699	1.07092e+06	1.12487e+06	977325	0	#DIV/0!	#DIV/0!	#DIV/0!	#DIV/0!	#DIV/0!	#DIV/0!
TSALSDETKNNWEVSALSR	Unmodified	2107.02	0.0181758	775	P78527	PRKDC	DNA-dependent protein kinase catalytic subunit	436430	352520	505690	354920	613050	334120	514120	435020	543036	476691	456690	320346	604929	368471	405997	440940	15.9006	32.7981	-11.3976	22.7023	25.2356	7.49994
TSPQEGER	Unmodified	902.409	0.409374	775	P78527	PRKDC	DNA-dependent protein kinase catalytic subunit	537950	677270	918620	1066000	1028200	822840	923780	1043900	669354	915831	829608	962156	1.01458e+06	907437	729503	1.0581e+06	-23.9416	-5.05827	-51.5759	0.916459	-8.98621	-15.535
QGAKFPIK	Desthiobiotin	1083.64	0.644065	211	P12931;P06241;P07947	SRC;FYN;YES1	Proto-oncogene tyrosine-protein kinase Src;Tyrosine-protein kinase Fyn;Tyrosine-protein kinase Yes	10116000	8252300	0	0	12563000	8183900	624100	443670	1.2587e+07	1.11591e+07	0	0	1.23966e+07	9.0253e+06
IIHTDIKPENILLSVNEQYIR	Desthiobiotin	2703.5	0.495951	1136	Q96SB4	SRPK1	SRSF protein kinase 1	0	0	0	0	0	1188200	0	0	0	0	0	0	0	1.31036e+06
VVKSAEHYTETALDEIR	Desthiobiotin	2156.11	0.111348	1136	Q96SB4	SRPK1	SRSF protein kinase 1	410430	470620	0	0	0	528680	605750	0	510685	636390	0	0	0	583034
FVAMKVVK	Desthiobiotin	1116.67	0.672923	1136	Q96SB4;P78362	SRPK1;SRPK2	SRSF protein kinase 1;SRSF protein kinase 2;SRSF protein kinase 2 N-terminal;SRSF protein kinase 2 C-terminal	2762800	1973100	2970800	2218800	2671300	1966200	2314200	2098000	3.43766e+06	2.6681e+06	2.68294e+06	2.00266e+06	2.63591e+06	2.16835e+06
TSVESVGTMR	Unmodified	1065.51	0.512459	854	Q13188	STK3	Serine/threonine-protein kinase 3;Serine/threonine-protein kinase 3 36kDa subunit;Serine/threonine-protein kinase 3 20kDa subunit	229860	154160	263270	193970	203810	170990	227160	138790	286007	208461	237760	175074	201110	188570	179387	140679	16.8694	16.0158	29.6836	9.542	37.2789	32.5157
TSYLTELIDR	Unmodified	1209.62	0.624118	1323;1241	Q9Y6E0;Q9P289	STK24;STK26	Serine/threonine-protein kinase 24;Serine/threonine-protein kinase 24 36 kDa subunit;Serine/threonine-protein kinase 24 12 kDa subunit;Serine/threonine-protein kinase 26	358580	314940	567310	0	479530	415450	463020	438580	446170	425874	512339	0	473178	458163	365644	444548	-14.8306	100	-6.05332	-7.58182	18.0482	-4.38487
TTAAHSLVGTPYYMSPER	Unmodified	1979.94	0.941111	1065	Q8TDX7	NEK7	Serine/threonine-protein kinase Nek7	280480	148130	255590	210760	192220	164180	200520	141970	348992	200307	230824	190229	189674	181060	158349	143902	33.8599	5.03139	45.651	9.609	54.6267	28.1594
TTGQVVAMK	Unmodified	933.495	0.495352	216	P06493	CDK1	Cyclin-dependent kinase 1	1918500	1538100	2392200	1838300	2055000	1738200	1912800	1722400	2.38713e+06	2.07988e+06	2.1604e+06	1.65922e+06	2.02778e+06	1.91691e+06	1.51053e+06	1.74584e+06	9.49786	20.225	15.0537	7.83561	36.722	16.0606
TTGQVVAMK	Oxidation (M)	949.49	0.490267	216	P06493	CDK1	Cyclin-dependent kinase 1	0	0	0	0	0	0	0	247610	0	0	0	0	0	0	0	250979	#DIV/0!	#DIV/0!	#DIV/0!	#DIV/0!	#DIV/0!	#DIV/0!
DLKAGNVLMTLEGDIR	Desthiobiotin	1940.04	0.0400973	137	O94804	STK10	Serine/threonine-protein kinase 10	94551000	810170	49104000	19233000	27041000	18267000	54327000	30334000	1.17647e+08	1.09554e+06	4.43459e+07	1.73594e+07	2.66828e+07	2.01451e+07
TTLLYFYQQLR	Unmodified	1444.77	0.771451	901	Q14289	PTK2B	Protein-tyrosine kinase 2-beta	0	0	612960	523960	0	445760	613960	621710	0	0	553566	472919	0	491589	484840	630170	#DIV/0!	#DIV/0!	#DIV/0!	#DIV/0!	#DIV/0!	#DIV/0!
ETGALAAAKVIETK	Desthiobiotin	1596.91	0.908672	137	O94804	STK10	Serine/threonine-protein kinase 10	924390	963260	1247300	1385100	1654300	1447200	1654900	0	1.15019e+06	1.30256e+06	1.12644e+06	1.25017e+06	1.63239e+06	1.59599e+06
TVDFTQDSNYLLTGGQDK	Unmodified	2000.93	0.932715	1306	Q9Y3F4	STRAP	Serine-threonine kinase receptor-associated protein	930460	927970	1325700	851000	1210400	988510	1309900	856370	1.15774e+06	1.25484e+06	1.19724e+06	768100	1.19437e+06	1.09014e+06	1.03442e+06	868023	-3.41194	38.7889	-3.16343	13.1249	10.6519	30.8258
TVEYLHSQGVVHR	Unmodified	1523.78	0.784475	934	Q15418	RPS6KA1	Ribosomal protein S6 kinase alpha-1	725460	122060	1010200	857890	822730	777970	1065300	790630	902667	165054	912314	774319	811831	857954	841261	801389	-1.06879	-369.13	10.063	-419.801	6.8027	-385.53
TVGALQVLGTEAQSSLLK	Unmodified	1814.01	0.0149284	775	P78527	PRKDC	DNA-dependent protein kinase catalytic subunit	0	1252400	0	0	0	0	2246700	0	0	1.69354e+06	0	0	0	0	1.77421e+06	0	#DIV/0!	100	#DIV/0!	100	#DIV/0!	100
TVIVAALDGTFQR	Unmodified	1389.76	0.761614	190	P04183	TK1	Thymidine kinase, cytosolic	383640	375040	485160	482990	525910	496650	428960	438750	477351	507144	438149	435940	518943	547711	338747	444720	8.21235	14.0402	-8.71316	-7.99927	29.036	12.3088
TVIVTPSQR	Unmodified	999.571	0.571294	964	Q16822	PCK2	Phosphoenolpyruvate carboxykinase [GTP], mitochondrial	0	0	0	0	0	0	652560	0	0	0	0	0	0	0	515323	0	#DIV/0!	#DIV/0!	#DIV/0!	#DIV/0!	#DIV/0!	#DIV/0!
TVLMLADQMISR	Unmodified	1376.72	0.715592	565	Q8N752;P48729	CSNK1A1L;CSNK1A1	Casein kinase I isoform alpha-like;Casein kinase I isoform alpha	122520	59812	0	0	0	0	0	0	152448	80880.1	0	0	0	0	0	0	100	100	100	100	100	100
TVSLLDENNVSSYLSK	Unmodified	1767.89	0.889059	775	P78527	PRKDC	DNA-dependent protein kinase catalytic subunit	863880	614340	1116800	1091300	1042400	925000	1236500	806810	1.0749e+06	830734	1.00858e+06	984991	1.02859e+06	1.0201e+06	976456	817789	6.16926	-18.5688	4.30802	-22.7951	9.15823	1.55832
TVSTLHHVLQR	Unmodified	1289.72	0.720418	34	O00764	PDXK	Pyridoxal kinase	855090	852210	1289300	1063600	1178400	1025300	1369600	884180	1.06396e+06	1.15239e+06	1.16437e+06	959990	1.16279e+06	1.13071e+06	1.08156e+06	896212	-9.43729	16.6959	-9.28875	1.88118	-1.65455	22.2303
TWEGWEPWM	Oxidation (M)	1236.49	0.490995	775	P78527	PRKDC	DNA-dependent protein kinase catalytic subunit	136290	0	1018900	0	0	432140	0	913040	169581	0	920171	0	0	476569	0	925464	-442.614	#DIV/0!	100	#DIV/0!	100	#DIV/0!
TWNVGSSNR	Unmodified	1019.48	0.478457	424	P27986	PIK3R1	Phosphatidylinositol 3-kinase regulatory subunit alpha	801760	569450	0	921020	850930	856390	881220	700810	997604	770032	0	831299	839658	944437	695894	710346	100	-7.95639	15.8326	-22.649	30.2435	7.75109
TWTLCGTPEYLAPEIILSK	Unmodified	2191.12	0.123493	332	P22694;P17612;P22612	PRKACB;PRKACA;PRKACG	cAMP-dependent protein kinase catalytic subunit beta;cAMP-dependent protein kinase catalytic subunit alpha;cAMP-dependent protein kinase catalytic subunit gamma	823630	521160	1183100	1053700	1157700	767570	1462100	991810	1.02482e+06	704733	1.06846e+06	951054	1.14236e+06	846485	1.15461e+06	1.00531e+06	-4.25874	-34.9525	-11.4701	-20.1143	-12.6652	-42.6507
TWTTADFR	Unmodified	996.466	0.466495	1277	Q9ULX6	AKAP8L	A-kinase anchor protein 8-like	931180	891400	1605600	1352900	1370100	1043600	1379600	1085100	1.15864e+06	1.20539e+06	1.45002e+06	1.22111e+06	1.35195e+06	1.15089e+06	1.08946e+06	1.09987e+06	-25.1489	-1.30432	-16.6845	4.52066	5.97043	8.75403
TYSVVPMTSR	Unmodified	1139.56	0.564494	775	P78527	PRKDC	DNA-dependent protein kinase catalytic subunit	2776700	1898500	2594500	1795700	2148500	1825400	1961100	1721700	3.45496e+06	2.56722e+06	2.3431e+06	1.62077e+06	2.12004e+06	2.01307e+06	1.54867e+06	1.74513e+06	32.1815	36.8668	38.6378	21.5857	55.1755	32.0228
IIHRDLKAGNVLMTLEGDIR	Desthiobiotin	2459.37	0.368248	137	O94804	STK10	Serine/threonine-protein kinase 10	363620	0	0	0	0	0	334480	0	452441	0	0	0	0	0
LLQKEEHR	Desthiobiotin	1247.7	0.69862	137	O94804	STK10	Serine/threonine-protein kinase 10	1174300	928180	1244300	1173500	1564800	1243500	1637700	1462800	1.46114e+06	1.25512e+06	1.12373e+06	1.05918e+06	1.54407e+06	1.37135e+06
NKETGALAAAKVIETK	Desthiobiotin	1839.05	0.0465628	137	O94804	STK10	Serine/threonine-protein kinase 10	1377100	1042300	1387200	1568900	1695900	1254000	1685900	1561600	1.71348e+06	1.40944e+06	1.25278e+06	1.41607e+06	1.67343e+06	1.38293e+06
DIKPGNLLLTTGGTLK	Desthiobiotin	1836.07	0.0720493	944	Q15831	STK11	Serine/threonine-protein kinase STK11	5459700	5178600	7312800	10686000	8330200	6007000	8195000	7237000	6.79333e+06	7.0027e+06	6.60421e+06	9.64503e+06	8.21985e+06	6.62459e+06
DIKAANVLLSEHGEVK	Desthiobiotin	1918.05	0.0523765	1323	Q9Y6E0	STK24	Serine/threonine-protein kinase 24;Serine/threonine-protein kinase 24 36 kDa subunit;Serine/threonine-protein kinase 24 12 kDa subunit	12346000	15163000	16833000	16540000	23306000	17010000	17758000	15838000	1.53617e+07	2.0504e+07	1.52019e+07	1.49288e+07	2.29973e+07	1.87588e+07
DIKAANVLLSEQGDVK	Desthiobiotin	1895.04	0.0363921	1241	Q9P289;O00506	STK26;STK25	Serine/threonine-protein kinase 26;Serine/threonine-protein kinase 25	10825000	12480000	18332000	15984000	17497000	16754000	20491000	16835000	1.34692e+07	1.68759e+07	1.65557e+07	1.44269e+07	1.72652e+07	1.84765e+07
VFLAQKMMIGR	Oxidation (M);Desthiobiotin	1504.83	0.825811	305	P14618;P30613	PKM;PKLR	Pyruvate kinase PKM;Pyruvate kinase PKLR	0	0	0	0	0	0	0	0	0	0	0	0	0	0	0	0	#DIV/0!	#DIV/0!	#DIV/0!	#DIV/0!	#DIV/0!	#DIV/0!
VGFVDSTIK	Unmodified	964.523	0.522947	1308	Q9Y3S1	WNK2	Serine/threonine-protein kinase WNK2	0	0	0	0	0	2301400	0	0	0	0	0	0	0	2.53801e+06	0	0	#DIV/0!	#DIV/0!	#DIV/0!	#DIV/0!	#DIV/0!	#DIV/0!
ESGQVVAIKQVPVESDLQEIIK	Desthiobiotin	2604.44	0.437433	854	Q13188	STK3	Serine/threonine-protein kinase 3;Serine/threonine-protein kinase 3 36kDa subunit;Serine/threonine-protein kinase 3 20kDa subunit	10472000	8906000	15427000	16949000	16291000	13876000	21914000	15132000	1.303e+07	1.2043e+07	1.39322e+07	1.52979e+07	1.60752e+07	1.53026e+07
ESGQVVAIKQVPVESDLQEIIKEISIMQQCDSPYVVK	Desthiobiotin	4382.28	0.275325	854	Q13188	STK3	Serine/threonine-protein kinase 3;Serine/threonine-protein kinase 3 36kDa subunit;Serine/threonine-protein kinase 3 20kDa subunit	5840400	2133200	7682300	4802600	5323600	6857400	8099100	7103900	7.26702e+06	2.8846e+06	6.9379e+06	4.33476e+06	5.25308e+06	7.56242e+06
DIKPDNLLLDSK	Desthiobiotin	1565.87	0.866473	926	Q15208	STK38	Serine/threonine-protein kinase 38	2875500	2499100	3517900	3436300	3686400	3831300	3376000	4031700	3.57789e+06	3.37938e+06	3.17702e+06	3.10155e+06	3.63757e+06	4.2252e+06
DTGHVYAMKILR	Desthiobiotin	1598.86	0.860282	926	Q15208	STK38	Serine/threonine-protein kinase 38	10493000	8174500	6863100	6608300	9228400	6482800	6686600	5425000	1.30561e+07	1.10539e+07	6.19808e+06	5.96455e+06	9.10615e+06	7.14931e+06
KADMLEKEQVGHIR	Desthiobiotin	1848.99	0.988002	926	Q15208	STK38	Serine/threonine-protein kinase 38	659660	395140	582680	557670	0	378110	0	421500	820794	534324	526220	503345	0	416984
KDTGHVYAMKILR	Desthiobiotin	1726.96	0.955245	926	Q15208	STK38	Serine/threonine-protein kinase 38	1092100	908940	878160	786580	1073000	708760	870920	721780	1.35886e+06	1.2291e+06	793068	709955	1.05879e+06	781629
LSDFGLCTGLKK	Desthiobiotin	1533.82	0.8225	926;1298	Q15208;Q9Y2H1	STK38;STK38L	Serine/threonine-protein kinase 38;Serine/threonine-protein kinase 38-like	9785400	8715900	12795000	13734000	16121000	12204000	15617000	13072000	1.21757e+07	1.1786e+07	1.15552e+07	1.23961e+07	1.59074e+07	1.34587e+07
DTGHIYAMKILR	Desthiobiotin	1612.88	0.875932	1298	Q9Y2H1	STK38L	Serine/threonine-protein kinase 38-like	2038000	854890	1081200	925050	1952100	742070	965710	1074500	2.53582e+06	1.15602e+06	976434	834936	1.92624e+06	818363
VMASKKK	2 Desthiobiotin	1182.72	0.71585	567	P48736	PIK3CG	Phosphatidylinositol 4,5-bisphosphate 3-kinase catalytic subunit gamma isoform	328340	266130	319860	272020	455250	229160	335960	204000	408543	359871	288866	245521	449219	252720	265306	206776	29.2935	31.7753	-9.95645	29.7748	35.0605	42.5417
ETGQIVAIKQVPVESDLQEIIK	Desthiobiotin	2632.47	0.468733	846	Q13043	STK4	Serine/threonine-protein kinase 4;Serine/threonine-protein kinase 4 37kDa subunit;Serine/threonine-protein kinase 4 18kDa subunit	2652800	488940	6153600	4946500	5660700	5010500	7969800	3618500	3.30079e+06	661164	5.55733e+06	4.46464e+06	5.58571e+06	5.52564e+06
VNFAMNVGK	Unmodified	978.496	0.495686	305	P14618	PKM	Pyruvate kinase PKM	594940	458750	630510	489330	505260	385110	572740	436600	740265	620339	569415	441662	498567	424704	452289	442541	23.0795	28.8032	32.6502	31.5369	38.9017	28.6615
DIKAGNILLNTEGHAK	Desthiobiotin	1889.04	0.0370608	854;846	Q13043;Q13188	STK4;STK3	Serine/threonine-protein kinase 4;Serine/threonine-protein kinase 4 37kDa subunit;Serine/threonine-protein kinase 4 18kDa subunit;Serine/threonine-protein kinase 3;Serine/threonine-protein kinase 3 36kDa subunit;Serine/threonine-protein kinase 3 20kDa subunit	27712000	0	1034100	240660000	259040000	232790000	306950000	226010000	3.44812e+07	0	933898	2.17216e+08	2.55608e+08	2.56723e+08
IHRDIKAGNILLNTEGHAK	Desthiobiotin	2295.28	0.281148	854;846	Q13043;Q13188	STK4;STK3	Serine/threonine-protein kinase 4;Serine/threonine-protein kinase 4 37kDa subunit;Serine/threonine-protein kinase 4 18kDa subunit;Serine/threonine-protein kinase 3;Serine/threonine-protein kinase 3 36kDa subunit;Serine/threonine-protein kinase 3 20kDa subunit	1050200	1311400	1375600	1693900	1650600	1548300	1673400	1654500	1.30673e+06	1.77333e+06	1.24231e+06	1.52889e+06	1.62873e+06	1.70748e+06
SVKASHILISVDGK	Desthiobiotin	1648.95	0.951206	1017	Q7RTN6	STRADA	STE20-related kinase adapter protein alpha	0	0	568680	0	773810	0	719480	680080	0	0	513576	0	763559	0
YSVKVLPWLSPEVLQQNLQGYDAK	Desthiobiotin	2970.59	0.585494	1017	Q7RTN6	STRADA	STE20-related kinase adapter protein alpha	0	0	2271600	163250	18012000	13485000	17261000	16740000	0	0	2.05149e+06	147347	1.77734e+07	1.48714e+07
AQTHGKWPVK	Desthiobiotin	1346.75	0.745905	538	P43405	SYK	Tyrosine-protein kinase SYK	34802000	41705000	59611000	37680000	63230000	44750000	60066000	48348000	4.3303e+07	5.63951e+07	5.38348e+07	3.40094e+07	6.23924e+07	4.93508e+07
ISDFGLSKALR	Desthiobiotin	1401.8	0.798	538	P43405	SYK	Tyrosine-protein kinase SYK	5231600	5825800	8004200	8449700	7663500	6392500	8438100	6422000	6.50951e+06	7.87787e+06	7.22861e+06	7.62657e+06	7.56198e+06	7.04972e+06
TVAVKILK	Desthiobiotin	1066.71	0.711417	538	P43405	SYK	Tyrosine-protein kinase SYK	854970	21058	0	0	0	0	1119700	964580	1.06381e+06	28475.4	0	0	0	0
DVKAGNILLSEPGLVK	Desthiobiotin	1848.07	0.0720493	1275	Q9UL54	TAOK2	Serine/threonine-protein kinase TAO2	3042500	2969400	4456100	6292500	4037700	3634500	4909800	4605200	3.78568e+06	4.01534e+06	4.02431e+06	5.67952e+06	3.98421e+06	4.00817e+06
VSDFGLTKEASSTQDTGKLPVK	2 Desthiobiotin	2699.44	0.438161	520	P41240	CSK	Tyrosine-protein kinase CSK	2859700	2512700	1838800	2470200	3611300	2982600	1116100	757000	3.55823e+06	3.39777e+06	1.66062e+06	2.22957e+06	3.56346e+06	3.28925e+06	881377	767301	53.3301	34.3815	-0.146935	3.19399	75.2299	77.4175
VSELHLEVKASLMNDDFEK	Oxidation (M);Desthiobiotin	2415.2	0.199177	1279	Q9UNF0	PACSIN2	Protein kinase C and casein kinase substrate in neurons protein 2	0	135920	0	0	453110	0	657920	0	0	183796	0	0	447108	0	519555	0	#DIV/0!	100	#DIV/0!	100	#DIV/0!	100
FATIKSASLVTR	Desthiobiotin	1488.87	0.866414	1187	Q9H2K8	TAOK3	Serine/threonine-protein kinase TAO3	517030	463570	713410	778680	769720	534770	670750	660480	643324	626857	644282	702825	759523	589750
KILFQETR	Desthiobiotin	1229.71	0.713207	1187	Q9H2K8	TAOK3	Serine/threonine-protein kinase TAO3	174500	186240	293570	297340	294660	212940	263540	218550	217125	251841	265124	268375	290757	234833
DIKAGNILLTEPGQVK	Desthiobiotin	1891.08	0.077863	1187	Q9H2K8;Q7L7X3	TAOK3;TAOK1	Serine/threonine-protein kinase TAO3;Serine/threonine-protein kinase TAO1	19201000	24358000	26353000	35659000	36977000	28418000	31566000	26858000	2.38912e+07	3.29378e+07	2.37995e+07	3.21853e+07	3.64872e+07	3.13397e+07
DLTSKNCLVR	Desthiobiotin	1400.74	0.744584	938	Q15569	TESK1	Dual specificity testis-specific protein kinase 1	280720	235440	393540	408980	419570	343450	374470	348590	349291	318371	355407	369139	414012	378761
ASGQPAGPDNKENCPVPGKPGEAVAAR	Desthiobiotin	2869.41	0.414089	190	P04183	TK1	Thymidine kinase, cytosolic	1911400	0	1704600	0	2192700	0	0	1209700	2.37829e+06	0	1.53943e+06	0	2.16365e+06	0
YAAVKIHQLNK	Desthiobiotin	1479.86	0.856183	1267	Q9UKI8	TLK1	Serine/threonine-protein kinase tousled-like 1	660770	542990	791550	748550	740060	0	711290	553230	822175	734252	714851	675630	730256	0
YVAVKIHQLNK	Desthiobiotin	1507.89	0.887483	1028	Q86UE8	TLK2	Serine/threonine-protein kinase tousled-like 2	1610400	1342800	1871600	1877700	1867100	1548400	2213400	1516700	2.00377e+06	1.81579e+06	1.69025e+06	1.69478e+06	1.84237e+06	1.70759e+06
FLSGLELVKQGAEAR	Desthiobiotin	1813.01	0.00978341	1134	Q96S44	TP53RK	TP53-regulating kinase	60025000	56913000	4924200	0	89100000	109510000	8130400	4411700	7.46872e+07	7.696e+07	4.44706e+06	0	8.79197e+07	1.20769e+08
EVVAIKCVAK	Desthiobiotin	1311.76	0.758443	1004	Q6PHR2	ULK3	Serine/threonine-protein kinase ULK3	929220	725920	1172800	1374000	1343100	1090800	1396600	1051200	1.1562e+06	981617	1.05916e+06	1.24015e+06	1.32531e+06	1.20295e+06
FGSDLQKIYEANAK	Desthiobiotin	1778.92	0.9203	1154	Q99986	VRK1	Serine/threonine-protein kinase VRK1	757890	0	0	0	0	0	0	0	943018	0	0	0	0	0
VKAAQAGR	Desthiobiotin	995.588	0.587613	1154	Q99986	VRK1	Serine/threonine-protein kinase VRK1	0	1627700	2585600	2505100	2720000	2271500	3120600	2389400	0	2.20104e+06	2.33506e+06	2.26107e+06	2.68397e+06	2.50504e+06
GSFKTVYK	Desthiobiotin	1124.62	0.622995	1308	Q9Y3S1;Q9H4A3	WNK2;WNK1	Serine/threonine-protein kinase WNK2;Serine/threonine-protein kinase WNK1	510080	428850	0	576770	0	643980	710580	0	634676	579907	0	520584	0	710189
IGDLGLATLKR	Desthiobiotin	1351.82	0.818735	1308	Q9Y3S1;Q9H4A3;Q96J92	WNK2;WNK1;WNK4	Serine/threonine-protein kinase WNK2;Serine/threonine-protein kinase WNK1;Serine/threonine-protein kinase WNK4	4239600	3973000	4709700	6555300	6497000	7406100	7957800	5399200	5.2752e+06	5.37244e+06	4.25334e+06	5.91672e+06	6.41093e+06	8.16753e+06
SAGKWPLK	Desthiobiotin	1081.63	0.628415	537	P43403	ZAP70	Tyrosine-protein kinase ZAP-70	6076800	6461900	9931600	11033000	9872300	8342700	12155000	8746700	7.56117e+06	8.73803e+06	8.96925e+06	9.95822e+06	9.74152e+06	9.20043e+06
